# Supplementary material for: In situ Proteomic Profiling of Curcumin Targets in HCT116 Colon Cancer Cell Line
Source: Sci Rep. 2016 Feb 26;6:22146. doi: 10.1038/srep22146 (PMC4768257; doi:10.1038/srep22146)
Supplement: Supplementary Table 1 [file srep22146-s2.xls]

## Sheet: Sheet1
No.	Unused score	Total Score	% Cov	% Cov (95)	Accession #	Name	Peptides(95%)	Ave Ratio	119:117	121:117	119:118	121:118	fold1	fold2	fold3	fold4	mean	minus1	minus2	minus3	minus4	p-value
1	38.96	38.96	67.2	61.3	sp|P63261|ACTG_HUMAN	Actin, cytoplasmic 2 GN=ACTG1 PE=1 SV=1	34	3.19004	3.2019	3.0833	3.3216	3.158	1.67893	1.62448	1.73188	1.65901	1.67357	0	0	0	0	5.3236e-06
2	35.1	35.1	47.1	37.3	sp|P14618|KPYM_HUMAN	Pyruvate kinase isozymes M1/M2 GN=PKM PE=1 SV=4	25	2.86633	2.7896	2.5925	3.1478	2.9651	1.48006	1.37434	1.65434	1.56808	1.51921	0	0	0	0	0.000134948
3	33.61	33.61	38.5	29.3	sp|P08238|HS90B_HUMAN	Heat shock protein HSP 90-beta GN=HSP90AB1 PE=1 SV=4	23	3.24361	3.3426	2.906	3.616	3.1514	1.74097	1.53903	1.85439	1.65599	1.6976	0	0	0	0	0.000132851
4	32.67	32.67	44.1	41.4	sp|P07437|TBB5_HUMAN	Tubulin beta chain GN=TUBB PE=1 SV=2	36	3.2023	3.6766	2.9831	3.4376	2.7892	1.87837	1.57681	1.7814	1.47985	1.67911	0	0	0	0	0.000352405
5	28.12	28.12	43.4	34.9	sp|P04075|ALDOA_HUMAN	Fructose-bisphosphate aldolase A GN=ALDOA PE=1 SV=2	21	4.63599	5.0918	4.8999	4.3591	4.2473	2.34818	2.29275	2.12403	2.08655	2.21288	0	0	0	0	5.22005e-05
6	26.19	26.19	33.9	28.5	sp|P10809|CH60_HUMAN	60 kDa heat shock protein, mitochondrial GN=HSPD1 PE=1 SV=2	17	2.85762	3.2084	2.8232	2.8631	2.5713	1.68185	1.49733	1.51758	1.3625	1.51482	0	0	0	0	0.000176748
7	26.01	26.01	63.6	54	sp|P04406|G3P_HUMAN	Glyceraldehyde-3-phosphate dehydrogenase GN=GAPDH PE=1 SV=3	18	3.11331	3.5275	3.1546	3.0807	2.7405	1.81865	1.65746	1.62326	1.45444	1.63845	0	0	0	0	0.000207263
8	25.25	25.25	27.7	18.8	sp|P13639|EF2_HUMAN	Elongation factor 2 GN=EEF2 PE=1 SV=4	19	4.14798	4.2028	3.9449	4.363	4.0925	2.07135	1.97999	2.12532	2.03298	2.05241	0	0	0	0	7.36206e-06
9	24.61	24.61	43.1	38.7	sp|P06733|ENOA_HUMAN	Alpha-enolase GN=ENO1 PE=1 SV=2	18	3.95954	4.2585	3.8568	4.0476	3.6974	2.09035	1.9474	2.01707	1.88651	1.98533	0	0	0	0	2.39749e-05
10	20.73	20.73	9	6.5	sp|P49327|FAS_HUMAN	Fatty acid synthase GN=FASN PE=1 SV=3	12	2.53786	2.9192	2.5196	2.5592	2.2038	1.54557	1.33319	1.35569	1.13999	1.34361	0	0	0	0	0.000511282
11	20.6	20.6	35.5	28.6	sp|P68104|EF1A1_HUMAN	Elongation factor 1-alpha 1 GN=EEF1A1 PE=1 SV=1	19	4.23784	4.2202	4.2622	4.2447	4.2244	2.07731	2.0916	2.08566	2.07875	2.08333	0	0	0	0	8.80074e-09
12	19.67	19.67	43.9	38.8	sp|P45880|VDAC2_HUMAN	Voltage-dependent anion-selective channel protein 2 GN=VDAC2 PE=1 SV=2	11	9.8194	10.5024	8.7935	11.0432	9.1158	3.39265	3.13644	3.46509	3.18837	3.29564	0	0	0	0	3.03638e-05
13	19.39	19.39	39.5	29.6	sp|P09651|ROA1_HUMAN	Heterogeneous nuclear ribonucleoprotein A1 GN=HNRNPA1 PE=1 SV=5	14	7.3822	6.1629	6.6279	8.1191	8.9552	2.62361	2.72855	3.02132	3.16273	2.88405	0	0	0	0	0.000179785
14	18.52	18.52	36	28.9	sp|P07355|ANXA2_HUMAN	Annexin A2 GN=ANXA2 PE=1 SV=2	11	6.94915	6.8584	6.1638	7.5778	7.2797	2.77787	2.62382	2.92178	2.86388	2.79684	0	0	0	0	2.73842e-05
15	17.48	17.48	38.1	26.5	sp|P31943|HNRH1_HUMAN	Heterogeneous nuclear ribonucleoprotein H GN=HNRNPH1 PE=1 SV=4	14	4.22127	3.8157	3.4936	5.1206	4.6516	1.93195	1.80471	2.35631	2.21773	2.07768	0	0	0	0	0.000494879
16	16.86	16.86	62.4	62.4	sp|P62937|PPIA_HUMAN	Peptidyl-prolyl cis-trans isomerase A GN=PPIA PE=1 SV=2	11	6.03474	6.1804	5.4873	6.613	5.9137	2.6277	2.4561	2.7253	2.56406	2.59329	0	0	0	0	2.27512e-05
17	16	16	21.4	19.9	sp|P61978|HNRPK_HUMAN	Heterogeneous nuclear ribonucleoprotein K GN=HNRNPK PE=1 SV=1	10	6.45687	7.0752	6.5971	6.3166	5.8954	2.82277	2.72183	2.65915	2.55959	2.69084	0	0	0	0	1.9035e-05
18	15.69	15.69	20.5	17.4	sp|O43390|HNRPR_HUMAN	Heterogeneous nuclear ribonucleoprotein R GN=HNRNPR PE=1 SV=1	10	8.16487	10.466	11.7392	5.6477	6.4048	3.38764	3.55326	2.49766	2.67915	3.02943	0	0	0	0	0.00135059
19	14	14	42.2	39.2	sp|P23528|COF1_HUMAN	Cofilin-1 GN=CFL1 PE=1 SV=3	7	6.29199	6.4194	5.7398	6.8595	6.2011	2.68244	2.521	2.7781	2.63252	2.65352	0	0	0	0	1.8058e-05
20	13.79	13.79	32.3	29.2	sp|Q15365|PCBP1_HUMAN	Poly(rC)-binding protein 1 GN=PCBP1 PE=1 SV=2	8	4.24498	4.3465	3.6653	4.829	4.2208	2.11985	1.87393	2.27172	2.07752	2.08576	0	0	0	0	0.000133255
21	13.7	13.7	18.9	18.9	sp|P78371|TCPB_HUMAN	T-complex protein 1 subunit beta GN=CCT2 PE=1 SV=4	7	3.0076	3.1825	3.1994	2.8332	2.8364	1.67016	1.6778	1.50243	1.50406	1.58861	0	0	0	0	6.57329e-05
22	13.22	13.22	45.2	29.7	sp|Q06830|PRDX1_HUMAN	Peroxiredoxin-1 GN=PRDX1 PE=1 SV=1	8	9.80453	10.1311	9.4255	10.2685	9.4241	3.34072	3.23657	3.36015	3.23635	3.29345	0	0	0	0	2.24601e-06
23	12.49	12.49	26.8	20.2	sp|P00338|LDHA_HUMAN	L-lactate dehydrogenase A chain GN=LDHA PE=1 SV=2	6	4.26484	4.6635	4.2989	4.2444	3.888	2.22141	2.10397	2.08556	1.95903	2.09249	0	0	0	0	3.71994e-05
24	12.22	12.22	20	11.5	sp|P38646|GRP75_HUMAN	Stress-70 protein, mitochondrial GN=HSPA9 PE=1 SV=2	6	3.93267	4.6401	4.0083	3.8245	3.3627	2.21416	2.00299	1.93527	1.74962	1.97551	0	0	0	0	0.000250128
25	12.07	12.07	21	15.7	sp|P50990|TCPQ_HUMAN	T-complex protein 1 subunit theta GN=CCT8 PE=1 SV=4	7	2.86414	3.4616	3.3078	2.4618	2.3873	1.79144	1.72587	1.29971	1.25538	1.5181	0	0	0	0	0.00167177
26	12	12	24.3	20.4	sp|P40926|MDHM_HUMAN	Malate dehydrogenase, mitochondrial GN=MDH2 PE=1 SV=3	7	4.96185	5.7592	5.5793	4.3836	4.3033	2.52587	2.48008	2.13212	2.10544	2.31088	0	0	0	0	0.000245228
27	12	12	24.7	24.7	sp|P23396|RS3_HUMAN	40S ribosomal protein S3 GN=RPS3 PE=1 SV=2	7	3.97464	4.2138	3.9129	4.0643	3.7242	2.07512	1.96824	2.02301	1.89693	1.99082	0	0	0	0	1.55021e-05
28	12	12	37.9	31.1	sp|P62805|H4_HUMAN	Histone H4 GN=HIST1H4A PE=1 SV=2	6	1.82382	1.8934	1.7301	1.9202	1.759	0.920979	0.790855	0.941257	0.814755	0.866962	0	0	0	0	0.000178536
29	11.92	11.92	9.8	8.8	sp|Q14974|IMB1_HUMAN	Importin subunit beta-1 GN=KPNB1 PE=1 SV=2	6	3.27552	3.5936	2.6291	4.1837	2.9122	1.84543	1.39457	2.06478	1.54211	1.71172	0	0	0	0	0.00145885
30	11.85	11.85	55.7	55.7	sp|P07737|PROF1_HUMAN	Profilin-1 GN=PFN1 PE=1 SV=2	11	4.1427	4.34	4.365	3.8976	3.989	2.1177	2.12598	1.96259	1.99603	2.05057	0	0	0	0	1.85746e-05
31	11.63	11.63	19.7	16	sp|P60842|IF4A1_HUMAN	Eukaryotic initiation factor 4A-I GN=EIF4A1 PE=1 SV=1	6	6.85974	6.8938	6.3615	7.3962	6.8266	2.7853	2.66937	2.88678	2.77117	2.77815	0	0	0	0	9.03886e-06
32	11.56	11.56	64.4	58.5	sp|P09382|LEG1_HUMAN	Galectin-1 GN=LGALS1 PE=1 SV=2	7	6.49158	7.1763	6.8698	6.1027	5.9025	2.84324	2.78027	2.60945	2.56133	2.69857	0	0	0	0	3.41599e-05
33	11.49	11.49	12.4	10.3	sp|P19338|NUCL_HUMAN	Nucleolin GN=NCL PE=1 SV=3	6	1.66362	1.7899	1.6403	1.6872	1.5463	0.839879	0.71396	0.754631	0.62882	0.734322	0	0	0	0	0.000464411
34	11.45	11.45	18.7	18.7	sp|P07237|PDIA1_HUMAN	Protein disulfide-isomerase GN=P4HB PE=1 SV=3	7	5.52722	8.1431	5.4447	5.731	3.6731	3.02558	2.44485	2.51879	1.877	2.46655	0	0	0	0	0.00184906
35	11.33	11.33	19	8.7	sp|P11142|HSP7C_HUMAN	Heat shock cognate 71 kDa protein GN=HSPA8 PE=1 SV=1	6	2.89136	3.0826	2.7325	3.0482	2.722	1.62415	1.45022	1.60796	1.44467	1.53175	0	0	0	0	7.10456e-05
36	11.16	11.16	27.5	17.6	sp|P04083|ANXA1_HUMAN	Annexin A1 GN=ANXA1 PE=1 SV=2	5	6.67259	7.6954	6.6582	6.641	5.8258	2.944	2.73513	2.7314	2.54246	2.73825	0	0	0	0	5.90717e-05
37	11.03	11.03	13.4	8.9	sp|O43707|ACTN4_HUMAN	Alpha-actinin-4 GN=ACTN4 PE=1 SV=2	6	3.20099	3.1504	2.8319	3.6105	3.2593	1.65554	1.50177	1.8522	1.70456	1.67852	0	0	0	0	0.000174587
38	10.95	10.95	41.9	27.9	sp|Q71DI3|H32_HUMAN	Histone H3.2 GN=HIST2H3A PE=1 SV=3	5	4.74316	5.019	4.6259	4.8532	4.4919	2.3274	2.20973	2.27894	2.16733	2.24585	0	0	0	0	8.78201e-06
39	10.94	10.94	10.1	8	sp|P16615|AT2A2_HUMAN	Sarcoplasmic/endoplasmic reticulum calcium ATPase 2 GN=ATP2A2 PE=1 SV=1	5	6.15871	7.3777	6.7007	5.6767	5.1265	2.88317	2.74431	2.50505	2.35797	2.62263	0	0	0	0	0.000198464
40	10.9	10.9	7.9	5.8	sp|Q08211|DHX9_HUMAN	ATP-dependent RNA helicase A GN=DHX9 PE=1 SV=4	6	3.24067	3.633	2.9891	3.5059	2.8969	1.86116	1.57971	1.80978	1.53451	1.69629	0	0	0	0	0.000243119
41	10.88	10.88	13.4	9.9	sp|P17844|DDX5_HUMAN	Probable ATP-dependent RNA helicase DDX5 GN=DDX5 PE=1 SV=1	6	6.59195	7.1767	6.3658	6.8946	5.9947	2.84332	2.67034	2.78547	2.58369	2.7207	0	0	0	0	2.14659e-05
42	10.58	10.58	28.6	20.8	sp|P63104|1433Z_HUMAN	14-3-3 protein zeta/delta GN=YWHAZ PE=1 SV=1	8	3.57638	4.3479	3.6668	3.5183	2.9166	2.12032	1.87452	1.81488	1.54429	1.8385	0	0	0	0	0.000578378
43	10.27	10.27	15.2	11.5	sp|P02545|LMNA_HUMAN	Prelamin-A/C GN=LMNA PE=1 SV=1	6	4.5962	3.918	3.5798	5.9806	5.3202	1.97012	1.83988	2.58029	2.41148	2.20044	0	0	0	0	0.0011037
44	10.01	10.01	10.7	7.5	sp|O43143|DHX15_HUMAN	Putative pre-mRNA-splicing factor ATP-dependent RNA helicase DHX15 GN=DHX15 PE=1 SV=2	5	5.07857	4.8286	5.106	5.0751	5.3164	2.2716	2.35219	2.34344	2.41045	2.34442	0	0	0	0	3.94534e-06
45	10.01	10.01	19.9	12.9	sp|P36578|RL4_HUMAN	60S ribosomal protein L4 GN=RPL4 PE=1 SV=5	6	1.93586	2.5099	1.8784	1.9746	1.5086	1.32763	0.909504	0.98156	0.59321	0.952976	0	0	0	0	0.00799348
46	10	10	20.5	20.5	sp|P63244|GBLP_HUMAN	Guanine nucleotide-binding protein subunit beta-2-like 1 GN=GNB2L1 PE=1 SV=3	7	8.14168	8.726	7.8886	8.5212	7.491	3.12532	2.97977	3.09106	2.90516	3.02533	0	0	0	0	1.03636e-05
47	9.92	9.92	13.4	9.7	sp|P12268|IMDH2_HUMAN	Inosine-5'-monophosphate dehydrogenase 2 GN=IMPDH2 PE=1 SV=2	5	6.26154	4.4388	4.7637	7.9975	9.0899	2.15017	2.25208	2.99955	3.18426	2.64652	0	0	0	0	0.00203721
48	9.78	13.95	26	23.1	sp|P52597|HNRPF_HUMAN	Heterogeneous nuclear ribonucleoprotein F GN=HNRNPF PE=1 SV=3	10	12.5395	10.7096	9.2573	16.7647	14.8753	3.42083	3.21059	4.06735	3.89485	3.64841	0	0	0	0	0.000359086
49	9.77	9.77	21.9	21.9	sp|Q13126|MTAP_HUMAN	S-methyl-5'-thioadenosine phosphorylase GN=MTAP PE=1 SV=2	6	4.93087	4.5027	3.6074	6.7981	5.3535	2.17079	1.85096	2.76513	2.42048	2.30184	0	0	0	0	0.00127694
50	9.65	9.65	14.2	10.6	sp|P17987|TCPA_HUMAN	T-complex protein 1 subunit alpha GN=TCP1 PE=1 SV=1	8	6.02523	4.6293	4.2637	8.0694	8.2747	2.21079	2.09211	3.01246	3.04871	2.59102	0	0	0	0	0.0020322
51	9.63	9.63	9	3.8	sp|Q00610|CLH1_HUMAN	Clathrin heavy chain 1 GN=CLTC PE=1 SV=5	5	3.05798	3.4831	3.0063	3.1249	2.6724	1.80037	1.58799	1.64381	1.41814	1.61258	0	0	0	0	0.000255854
52	9.59	9.59	24.3	15.3	sp|P49411|EFTU_HUMAN	Elongation factor Tu, mitochondrial GN=TUFM PE=1 SV=2	5	4.10189	3.6952	3.8547	4.3713	4.5467	1.88565	1.94662	2.12806	2.18482	2.03629	0	0	0	0	9.47452e-05
53	9.4	9.4	16.6	10.3	sp|P12956|XRCC6_HUMAN	X-ray repair cross-complementing protein 6 GN=XRCC6 PE=1 SV=2	6	3.77446	3.5155	3.8825	3.6657	4.0566	1.81373	1.95699	1.87409	2.02027	1.91627	0	0	0	0	2.93279e-05
54	9.37	9.37	23.8	17.2	sp|Q99873|ANM1_HUMAN	Protein arginine N-methyltransferase 1 GN=PRMT1 PE=1 SV=2	5	8.4015	5.7774	6.2945	11.1448	12.2931	2.53042	2.65409	3.4783	3.61978	3.07065	0	0	0	0	0.00160379
55	9.24	9.24	17.4	12.3	sp|P15311|EZRI_HUMAN	Ezrin GN=EZR PE=1 SV=4	6	4.08686	4.4667	3.5036	4.6397	3.8421	2.15921	1.80884	2.21403	1.9419	2.03099	0	0	0	0	0.000220645
56	9.18	9.18	25.9	19.9	sp|P60174|TPIS_HUMAN	Triosephosphate isomerase GN=TPI1 PE=1 SV=3	5	3.8197	3.3476	3.2514	4.4748	4.3706	1.74313	1.70106	2.16182	2.12783	1.93346	0	0	0	0	0.000553296
57	9.01	9.01	8.7	5.3	sp|O14980|XPO1_HUMAN	Exportin-1 GN=XPO1 PE=1 SV=1	6	4.34239	4.0161	3.5606	5.4446	4.5669	2.0058	1.83212	2.44483	2.19122	2.11849	0	0	0	0	0.000516431
58	8.96	11.02	19.2	16.8	sp|P07195|LDHB_HUMAN	L-lactate dehydrogenase B chain GN=LDHB PE=1 SV=2	6	6.02978	6.2166	6.0766	6.0185	5.8144	2.63613	2.60326	2.5894	2.53963	2.59211	0	0	0	0	1.02013e-06
59	8.94	8.96	13.5	7.8	sp|Q00839|HNRPU_HUMAN	Heterogeneous nuclear ribonucleoprotein U GN=HNRNPU PE=1 SV=6	5	4.34833	3.3964	3.0877	6.1438	5.5488	1.76401	1.62653	2.61913	2.47218	2.12046	0	0	0	0	0.00339711
60	8.56	8.56	28.3	20.6	sp|P00558|PGK1_HUMAN	Phosphoglycerate kinase 1 GN=PGK1 PE=1 SV=3	5	3.06557	3.2039	2.9153	3.1957	2.9588	1.67983	1.54364	1.67613	1.56501	1.61615	0	0	0	0	2.42675e-05
61	8.55	8.55	13.2	5.9	sp|P52272|HNRPM_HUMAN	Heterogeneous nuclear ribonucleoprotein M GN=HNRNPM PE=1 SV=3	5	6.24753	5.061	4.907	8.1077	7.5663	2.33942	2.29484	3.01929	2.91959	2.64329	0	0	0	0	0.000799292
62	8.44	8.64	29.3	26.9	sp|P62241|RS8_HUMAN	40S ribosomal protein S8 GN=RPS8 PE=1 SV=2	5	3.23723	3.7191	3.6783	2.8135	2.8534	1.89495	1.87904	1.49237	1.51268	1.69476	0	0	0	0	0.000612006
63	8.32	8.32	12.7	8	sp|P14866|HNRPL_HUMAN	Heterogeneous nuclear ribonucleoprotein L GN=HNRNPL PE=1 SV=2	5	2.92759	5.1971	6.3691	1.3039	1.702	2.37771	2.67109	0.382833	0.767231	1.54972	0	0	0	0	0.0730105
64	8.27	8.27	14.2	7.9	sp|P48643|TCPE_HUMAN	T-complex protein 1 subunit epsilon GN=CCT5 PE=1 SV=1	4	6.48837	6.5542	5.3098	7.7886	6.5386	2.71242	2.40866	2.96136	2.70898	2.69786	0	0	0	0	0.000161315
65	8.22	8.22	24.8	18.5	sp|P05141|ADT2_HUMAN	ADP/ATP translocase 2 GN=SLC25A5 PE=1 SV=7	5	6.80741	7.6249	6.8472	6.8005	6.0484	2.93072	2.77551	2.76564	2.59655	2.76711	0	0	0	0	3.30474e-05
66	8.15	8.15	3.3	1	sp|P78527|PRKDC_HUMAN	DNA-dependent protein kinase catalytic subunit GN=PRKDC PE=1 SV=3	4	2.46387	2.6943	2.0356	2.9814	2.2538	1.42991	1.02545	1.57599	1.17236	1.30093	0	0	0	0	0.00185199
67	8.03	8.03	9.6	8.3	sp|P50991|TCPD_HUMAN	T-complex protein 1 subunit delta GN=CCT4 PE=1 SV=4	4	3.41947	3.7195	2.9841	3.9439	3.1233	1.89511	1.5773	1.97962	1.64307	1.77377	0	0	0	0	0.000356219
68	7.84	7.84	17.7	15	sp|P06748|NPM_HUMAN	Nucleophosmin GN=NPM1 PE=1 SV=2	5	3.19322	3.4848	3.1974	3.182	2.9325	1.80108	1.6769	1.66993	1.55213	1.67501	0	0	0	0	6.14745e-05
69	7.8	7.8	13.7	12.6	sp|P12277|KCRB_HUMAN	Creatine kinase B-type GN=CKB PE=1 SV=1	4	4.36242	6.5085	4.4957	4.1969	2.9492	2.70233	2.16855	2.06932	1.56032	2.12513	0	0	0	0	0.00282103
70	7.68	7.68	13.3	10.8	sp|P05787|K2C8_HUMAN	Keratin, type II cytoskeletal 8 GN=KRT8 PE=1 SV=7	5	2.71564	2.4342	2.4966	2.9591	3.0243	1.28345	1.31996	1.56516	1.5966	1.44129	0	0	0	0	0.000389726
71	7.55	7.55	20.8	9.2	sp|P06753|TPM3_HUMAN	Tropomyosin alpha-3 chain GN=TPM3 PE=1 SV=1	5	7.51679	12.6001	11.1664	5.1402	4.4143	3.65536	3.48109	2.36182	2.14218	2.91012	0	0	0	0	0.0047749
72	7.26	7.26	15.2	15.2	sp|Q99439|CNN2_HUMAN	Calponin-2 GN=CNN2 PE=1 SV=4	6	4.4076	4.5521	3.9862	4.7575	4.3718	2.18653	1.99501	2.2502	2.12823	2.13999	0	0	0	0	3.60776e-05
73	7.12	8	10.3	6.7	sp|O15523|DDX3Y_HUMAN	ATP-dependent RNA helicase DDX3Y GN=DDX3Y PE=1 SV=2	5	3.55502	3.7875	3.1491	4.0331	3.3204	1.92125	1.65494	2.01189	1.73136	1.82986	0	0	0	0	0.000201044
74	6.94	6.94	26.3	19.7	sp|P15531|NDKA_HUMAN	Nucleoside diphosphate kinase A GN=NME1 PE=1 SV=1	4	7.09855	8.2695	7.0822	7.0323	6.165	3.0478	2.8242	2.814	2.6241	2.82752	0	0	0	0	6.32523e-05
75	6.83	6.83	15	7.6	sp|P25705|ATPA_HUMAN	ATP synthase subunit alpha, mitochondrial GN=ATP5A1 PE=1 SV=1	3	3.98213	3.7983	3.8112	4.1202	4.2159	1.92535	1.93025	2.04271	2.07584	1.99354	0	0	0	0	1.59438e-05
76	6.73	31.13	40.7	38	sp|P68371|TBB4B_HUMAN	Tubulin beta-4B chain GN=TUBB4B PE=1 SV=1	34	3.35215	2.6809	2.3658	4.7135	4.2237	1.42272	1.24233	2.2368	2.07851	1.74509	0	0	0	0	0.00557501
77	6.69	6.69	14.1	7.2	sp|P40227|TCPZ_HUMAN	T-complex protein 1 subunit zeta GN=CCT6A PE=1 SV=3	3	3.83638	4.52	3.3938	4.2678	3.3087	2.17632	1.7629	2.09349	1.72626	1.93975	0	0	0	0	0.00044428
78	6.66	6.66	12.3	11	sp|P36551|HEM6_HUMAN	Coproporphyrinogen-III oxidase, mitochondrial GN=CPOX PE=1 SV=3	5	8.53964	8.3194	7.5239	9.4573	8.9837	3.05648	2.91148	3.24143	3.16731	3.09417	0	0	0	0	2.74806e-05
79	6.41	6.41	8.7	5.8	sp|Q92945|FUBP2_HUMAN	Far upstream element-binding protein 2 GN=KHSRP PE=1 SV=4	3	5.86604	6.3627	5.0612	6.8263	5.3864	2.66964	2.33948	2.7711	2.42932	2.55239	0	0	0	0	0.000135296
80	6.37	6.37	17.4	16	sp|P15880|RS2_HUMAN	40S ribosomal protein S2 GN=RPS2 PE=1 SV=2	4	3.0201	2.8446	2.7984	3.2594	3.2064	1.50823	1.4846	1.70461	1.68095	1.5946	0	0	0	0	0.000100767
81	6.36	24.04	31.3	20.6	sp|P07900|HS90A_HUMAN	Heat shock protein HSP 90-alpha GN=HSP90AA1 PE=1 SV=5	18	1.77256	1.7058	1.4375	2.1653	1.8593	0.770449	0.523562	1.11457	0.89476	0.825834	0	0	0	0	0.0067965
82	6.29	6.67	21.6	13.8	sp|Q9Y277|VDAC3_HUMAN	Voltage-dependent anion-selective channel protein 3 GN=VDAC3 PE=1 SV=1	3	5.49779	5.1078	4.914	5.8559	6.2157	2.3527	2.2969	2.54989	2.63592	2.45885	0	0	0	0	7.61616e-05
83	6.04	6.21	12.7	7.3	sp|P49368|TCPG_HUMAN	T-complex protein 1 subunit gamma GN=CCT3 PE=1 SV=4	4	4.33319	4.5011	4.4398	4.1786	4.222	2.17028	2.15049	2.06302	2.07793	2.11543	0	0	0	0	4.30517e-06
84	6.02	6.22	6.4	3	sp|P35579|MYH9_HUMAN	Myosin-9 GN=MYH9 PE=1 SV=4	4	1.64976	1.854	1.3282	2.0378	1.4762	0.890641	0.409472	1.02701	0.561888	0.722254	0	0	0	0	0.0149212
85	6.01	6.01	12.2	7.2	sp|P04843|RPN1_HUMAN	Dolichyl-diphosphooligosaccharide--protein glycosyltransferase subunit 1 GN=RPN1 PE=1 SV=1	4	3.91081	3.9902	3.4856	4.2417	3.9651	1.99646	1.80141	2.08464	1.98736	1.96747	0	0	0	0	6.09226e-05
86	6	6	19.3	19.3	sp|P84077|ARF1_HUMAN	ADP-ribosylation factor 1 GN=ARF1 PE=1 SV=2	4	12.8777	14.6318	12.3318	13.4312	11.3479	3.87104	3.62431	3.74752	3.50435	3.6868	0	0	0	0	2.16304e-05
87	6	6	5.9	4.3	sp|O00410|IPO5_HUMAN	Importin-5 GN=IPO5 PE=1 SV=4	3	10.3497	8.8486	7.0603	15.3212	11.9872	3.14545	2.81973	3.93746	3.58342	3.37151	0	0	0	0	0.000831223
88	6	6	9.3	7.8	sp|Q07065|CKAP4_HUMAN	Cytoskeleton-associated protein 4 GN=CKAP4 PE=1 SV=2	4	8.21523	9.5598	8.6876	7.7685	7.0598	3.25698	3.11896	2.95764	2.81963	3.0383	0	0	0	0	6.75036e-05
89	6	6	14.1	12.8	sp|P07910|HNRPC_HUMAN	Heterogeneous nuclear ribonucleoproteins C1/C2 GN=HNRNPC PE=1 SV=4	3	7.98006	7.011	5.8668	10.8423	9.0933	2.80962	2.55257	3.4386	3.1848	2.9964	0	0	0	0	0.000611589
90	6	6	6.3	6.3	sp|Q9ULC5|ACSL5_HUMAN	Long-chain-fatty-acid--CoA ligase 5 GN=ACSL5 PE=1 SV=1	4	7.65691	7.1241	6.8147	8.5223	8.3077	2.83271	2.76865	3.09124	3.05445	2.93676	0	0	0	0	4.44636e-05
91	6	6	19	16.7	sp|Q13151|ROA0_HUMAN	Heterogeneous nuclear ribonucleoprotein A0 GN=HNRNPA0 PE=1 SV=1	3	6.93491	6.3414	4.6907	10.432	7.4537	2.6648	2.2298	3.38294	2.89796	2.79388	0	0	0	0	0.00136592
92	6	6	20.5	20.5	sp|P04792|HSPB1_HUMAN	Heat shock protein beta-1 GN=HSPB1 PE=1 SV=2	3	6.4848	6.1078	6.2005	6.5293	7.1517	2.61065	2.63238	2.70693	2.83829	2.69706	0	0	0	0	1.52359e-05
93	6	6	10.5	10.5	sp|Q9Y617|SERC_HUMAN	Phosphoserine aminotransferase GN=PSAT1 PE=1 SV=2	4	5.63425	5.8215	6.7218	4.9619	5.1901	2.54139	2.74885	2.31089	2.37576	2.49422	0	0	0	0	0.000132084
94	6	15.47	22.2	17.2	sp|O60506|HNRPQ_HUMAN	Heterogeneous nuclear ribonucleoprotein Q GN=SYNCRIP PE=1 SV=2	10	5.05463	5.3651	6.8188	3.7429	4.7672	2.42361	2.76952	1.90416	2.25314	2.33761	0	0	0	0	0.000986369
95	6	8	17	11	sp|P38919|IF4A3_HUMAN	Eukaryotic initiation factor 4A-III GN=EIF4A3 PE=1 SV=4	4	4.78259	3.4884	3.4329	6.7734	6.45	1.80257	1.77943	2.75988	2.6893	2.25779	0	0	0	0	0.00358319
96	6	6	6.2	3.9	sp|P53396|ACLY_HUMAN	ATP-citrate synthase GN=ACLY PE=1 SV=3	3	2.97282	3.4228	2.7894	3.0905	2.647	1.77518	1.47995	1.62784	1.40436	1.57183	0	0	0	0	0.000311711
97	5.96	8	23.2	19	sp|P23284|PPIB_HUMAN	Peptidyl-prolyl cis-trans isomerase B GN=PPIB PE=1 SV=2	4	1.53274	1.6432	1.0968	2.1688	1.412	0.716508	0.1333	1.1169	0.49774	0.616111	0	0	0	0	0.0579221
98	5.89	5.89	14.1	14.1	sp|P62753|RS6_HUMAN	40S ribosomal protein S6 GN=RPS6 PE=1 SV=1	3	3.68014	1.288	1.8869	7.1777	10.515	0.365133	0.916018	2.84352	3.39438	1.87976	0	0	0	0	0.0828663
99	5.88	5.88	4.3	4.3	sp|O75131|CPNE3_HUMAN	Copine-3 GN=CPNE3 PE=1 SV=1	4	7.52456	6.3622	5.7183	9.9447	8.8605	2.66953	2.51559	3.31393	3.14739	2.91161	0	0	0	0	0.000602913
100	5.77	5.96	6.2	4.5	sp|Q14566|MCM6_HUMAN	DNA replication licensing factor MCM6 GN=MCM6 PE=1 SV=1	3	4.5328	5.4421	5.0385	4.0519	3.7996	2.44416	2.33299	2.0186	1.92585	2.1804	0	0	0	0	0.000398758
101	5.74	5.74	26	17.1	sp|O43169|CYB5B_HUMAN	Cytochrome b5 type B GN=CYB5B PE=1 SV=2	7	3.82398	4.1362	3.9323	3.6816	3.5709	2.04831	1.97537	1.88033	1.83629	1.93507	0	0	0	0	3.27743e-05
102	5.63	5.63	9.1	6.9	sp|Q00325|MPCP_HUMAN	Phosphate carrier protein, mitochondrial GN=SLC25A3 PE=1 SV=2	5	5.23059	5.4298	5.3995	5.0851	5.0207	2.4409	2.43283	2.34628	2.32789	2.38697	0	0	0	0	3.99134e-06
103	5.57	5.57	16.5	8.2	sp|P22234|PUR6_HUMAN	Multifunctional protein ADE2 GN=PAICS PE=1 SV=3	3	6.61724	7.4901	6.8622	6.4808	5.7561	2.90498	2.77867	2.69617	2.52509	2.72623	0	0	0	0	5.47576e-05
104	5.42	5.42	12.9	12.9	sp|Q8NHW5|RLA0L_HUMAN	60S acidic ribosomal protein P0-like GN=RPLP0P6 PE=5 SV=1	3	5.06616	5.801	4.4746	5.7436	4.4185	2.5363	2.16176	2.52196	2.14356	2.34089	0	0	0	0	0.000219591
105	5.38	7.61	20.9	16.1	sp|P51991|ROA3_HUMAN	Heterogeneous nuclear ribonucleoprotein A3 GN=HNRNPA3 PE=1 SV=2	7	5.00788	4.2695	4.2873	5.8664	5.8571	2.09407	2.10007	2.55248	2.55019	2.3242	0	0	0	0	0.000391661
106	5.36	5.36	14.2	11.9	sp|P25789|PSA4_HUMAN	Proteasome subunit alpha type-4 GN=PSMA4 PE=1 SV=1	3	4.82851	4.1603	4.5949	5.105	5.57	2.05669	2.20003	2.35191	2.47768	2.27158	0	0	0	0	0.00014278
107	5.34	5.34	12.7	7.5	sp|P33993|MCM7_HUMAN	DNA replication licensing factor MCM7 GN=MCM7 PE=1 SV=4	4	2.15164	1.9133	1.6855	2.7023	2.4594	0.936063	0.753177	1.43419	1.29831	1.10543	0	0	0	0	0.00595164
108	5.25	5.25	9.9	7.9	sp|P30101|PDIA3_HUMAN	Protein disulfide-isomerase A3 GN=PDIA3 PE=1 SV=4	3	4.5105	5.1902	4.6023	4.399	3.939	2.37579	2.20236	2.13718	1.97783	2.17329	0	0	0	0	0.000119323
109	5.2	5.2	12.4	9.6	sp|O43175|SERA_HUMAN	D-3-phosphoglycerate dehydrogenase GN=PHGDH PE=1 SV=4	3	7.42619	6.8837	6.3329	8.714	8.0061	2.78318	2.66287	3.12334	3.0011	2.89262	0	0	0	0	0.000101981
110	5.15	5.15	36.5	26.2	sp|Q8N257|H2B3B_HUMAN	Histone H2B type 3-B GN=HIST3H2BB PE=1 SV=3	6	4.54059	5.722	6.0838	3.3909	3.6009	2.51652	2.60497	1.76167	1.84836	2.18288	0	0	0	0	0.00216671
111	5.1	24.96	35.8	29.1	sp|Q13509|TBB3_HUMAN	Tubulin beta-3 chain GN=TUBB3 PE=1 SV=2	28	1.09734	1.7198	0.5985	2.0119	0.7002	0.782241	-0.740577	1.00856	-0.514161	0.134015	0	0	0	0	0.782687
112	5	5	31.3	24.2	sp|P62987|RL40_HUMAN	Ubiquitin-60S ribosomal protein L40 GN=UBA52 PE=1 SV=2	5	10.0365	10.8501	10.3071	9.7426	9.3127	3.43964	3.36557	3.28431	3.2192	3.32718	0	0	0	0	6.60589e-06
113	4.85	4.85	9.3	8.5	sp|O14818|PSA7_HUMAN	Proteasome subunit alpha type-7 GN=PSMA7 PE=1 SV=1	2	4.99077	6.7432	4.6237	5.4453	3.6542	2.75343	2.20905	2.44501	1.86956	2.31926	0	0	0	0	0.00112578
114	4.6	4.6	23.3	12.2	sp|Q02878|RL6_HUMAN	60S ribosomal protein L6 GN=RPL6 PE=1 SV=3	2	2.06087	2.0553	1.7035	2.4494	2.1034	1.03935	0.768502	1.29243	1.07272	1.04325	0	0	0	0	0.0023184
115	4.51	4.51	11.3	4.3	sp|P25205|MCM3_HUMAN	DNA replication licensing factor MCM3 GN=MCM3 PE=1 SV=3	2	3.58184	3.9172	3.4553	3.6935	3.2925	1.96982	1.78881	1.88499	1.71918	1.8407	0	0	0	0	5.81428e-05
116	4.5	4.51	8.9	5.7	sp|Q13263|TIF1B_HUMAN	Transcription intermediary factor 1-beta GN=TRIM28 PE=1 SV=5	2	2.70982	2.2336	1.3183	5.6844	3.2215	1.15937	0.398679	2.50701	1.68773	1.4382	0	0	0	0	0.0478143
117	4.48	4.48	9.2	6	sp|P11021|GRP78_HUMAN	78 kDa glucose-regulated protein GN=HSPA5 PE=1 SV=2	3	3.20067	2.444	2.4101	4.1383	4.3053	1.28924	1.26909	2.04904	2.10611	1.67837	0	0	0	0	0.0053675
118	4.42	4.42	20.1	15.6	sp|Q6IS14|IF5AL_HUMAN	Eukaryotic translation initiation factor 5A-1-like GN=EIF5AL1 PE=1 SV=2	3	2.14696	2.3539	2.1821	2.1124	1.9582	1.23505	1.12572	1.07888	0.969528	1.1023	0	0	0	0	0.000272051
119	4.39	4.39	4.4	3.5	sp|P23921|RIR1_HUMAN	Ribonucleoside-diphosphate reductase large subunit GN=RRM1 PE=1 SV=1	3	3.63479	3.3986	3.6176	3.7387	3.7973	1.76494	1.85503	1.90254	1.92497	1.86187	0	0	0	0	1.51984e-05
120	4.32	4.32	16.7	16.7	sp|Q9NUJ1|ABHDA_HUMAN	Mycophenolic acid acyl-glucuronide esterase, mitochondrial GN=ABHD10 PE=1 SV=1	3	8.4836	4.3436	3.62	19.8817	16.5695	2.11889	1.85599	4.31337	4.05046	3.08468	0	0	0	0	0.0168732
121	4.27	4.27	9.2	4.9	sp|P42166|LAP2A_HUMAN	Lamina-associated polypeptide 2, isoform alpha GN=TMPO PE=1 SV=2	2	7.17116	6.7072	8.7446	5.7046	7.9041	2.74571	3.12839	2.51213	2.9826	2.84221	0	0	0	0	0.000236303
122	4.23	4.23	6.8	4.8	sp|Q14697|GANAB_HUMAN	Neutral alpha-glucosidase AB GN=GANAB PE=1 SV=3	3	2.70316	2.7725	2.3566	3.1539	2.5911	1.47119	1.23671	1.65714	1.37356	1.43465	0	0	0	0	0.00050875
123	4.14	4.14	28.8	17.4	sp|P25398|RS12_HUMAN	40S ribosomal protein S12 GN=RPS12 PE=1 SV=3	2	3.76084	4.715	4.3977	3.2164	2.9996	2.23726	2.13675	1.68545	1.58477	1.91106	0	0	0	0	0.00130805
124	4.13	4.13	7.4	2.9	sp|P13010|XRCC5_HUMAN	X-ray repair cross-complementing protein 5 GN=XRCC5 PE=1 SV=3	3	4.50931	4.8489	3.9975	5.1064	4.1773	2.27766	1.9991	2.35231	2.06257	2.17291	0	0	0	0	0.00012867
125	4.1	4.1	15.4	5.6	sp|Q13838|DX39B_HUMAN	Spliceosome RNA helicase DDX39B GN=DDX39B PE=1 SV=1	2	6.13611	6.1266	5.6997	6.6643	6.0918	2.61509	2.51089	2.73645	2.60687	2.61732	0	0	0	0	1.21309e-05
126	4.07	4.07	22.3	14.1	sp|P18621|RL17_HUMAN	60S ribosomal protein L17 GN=RPL17 PE=1 SV=3	2	2.31626	2.4529	2.1618	2.4766	2.1918	1.29449	1.11223	1.30836	1.13212	1.2118	0	0	0	0	0.00017292
127	4.04	4.04	8.3	2.5	sp|P49736|MCM2_HUMAN	DNA replication licensing factor MCM2 GN=MCM2 PE=1 SV=4	2	2.38185	2.0529	2.9892	1.8743	2.7983	1.03766	1.57976	0.906352	1.48455	1.25208	0	0	0	0	0.00475267
128	4.02	4.02	5.8	4.8	sp|P34897|GLYM_HUMAN	Serine hydroxymethyltransferase, mitochondrial GN=SHMT2 PE=1 SV=3	2	10.5369	10.521	7.8694	14.2727	10.4313	3.3952	2.97625	3.83519	3.38285	3.39737	0	0	0	0	0.000300661
129	4.02	10.07	19.3	16.4	sp|P22626|ROA2_HUMAN	Heterogeneous nuclear ribonucleoproteins A2/B1 GN=HNRNPA2B1 PE=1 SV=2	5	4.50171	4.3316	4.2126	4.7021	4.7865	2.1149	2.07471	2.23331	2.25897	2.17047	0	0	0	0	1.93079e-05
130	4.02	4.02	22.2	15.3	sp|Q02543|RL18A_HUMAN	60S ribosomal protein L18a GN=RPL18A PE=1 SV=2	2	3.11829	4.4539	3.9269	2.4658	2.1924	2.15507	1.97339	1.30206	1.13251	1.64076	0	0	0	0	0.0071699
131	4.01	4.01	15.7	13	sp|P12004|PCNA_HUMAN	Proliferating cell nuclear antigen GN=PCNA PE=1 SV=1	2	7.74717	6.0573	5.5334	10.8349	9.9192	2.59867	2.46817	3.43761	3.31022	2.95367	0	0	0	0	0.00123506
132	4	4	12.8	6.6	sp|Q07000|1C15_HUMAN	HLA class I histocompatibility antigen, Cw-15 alpha chain GN=HLA-C PE=1 SV=1	2	15.245	9.4684	11.0868	20.9629	24.5459	3.24312	3.47077	4.38977	4.61741	3.93027	0	0	0	0	0.00135985
133	4	4	3.6	2.8	sp|Q92499|DDX1_HUMAN	ATP-dependent RNA helicase DDX1 GN=DDX1 PE=1 SV=2	2	14.1879	18.9901	21.7024	9.5522	10.2928	4.24718	4.43978	3.25583	3.36356	3.82659	0	0	0	0	0.00105824
134	4	4	6.2	3	sp|P08133|ANXA6_HUMAN	Annexin A6 GN=ANXA6 PE=1 SV=3	2	13.1596	15.5346	13.3202	13.0236	11.1283	3.95741	3.73554	3.70306	3.47616	3.71804	0	0	0	0	4.08535e-05
135	4	4	18.4	11.5	sp|P04183|KITH_HUMAN	Thymidine kinase, cytosolic GN=TK1 PE=1 SV=2	3	11.3098	13.525	9.8878	12.9663	9.4354	3.75756	3.30565	3.69669	3.23808	3.4995	0	0	0	0	0.000119697
136	4	4	10.2	10.2	sp|P30048|PRDX3_HUMAN	Thioredoxin-dependent peroxide reductase, mitochondrial GN=PRDX3 PE=1 SV=3	2	10.586	10.7827	9.7412	11.513	10.3849	3.43065	3.2841	3.52519	3.37642	3.40409	0	0	0	0	7.17034e-06
137	4	4	3.6	1.7	sp|P55265|DSRAD_HUMAN	Double-stranded RNA-specific adenosine deaminase GN=ADAR PE=1 SV=4	3	10.2521	9.8697	11.433	8.6046	11.3776	3.30301	3.51513	3.10511	3.50812	3.35784	0	0	0	0	5.39182e-05
138	4	4	5.8	5.8	sp|P46779|RL28_HUMAN	60S ribosomal protein L28 GN=RPL28 PE=1 SV=3	2	8.98328	8.4839	8.2962	9.809	9.4328	3.08473	3.05245	3.29411	3.23769	3.16724	0	0	0	0	1.38667e-05
139	4	4	20	15.6	sp|P49720|PSB3_HUMAN	Proteasome subunit beta type-3 GN=PSMB3 PE=1 SV=2	2	7.94465	6.5773	7.3874	8.0387	10.1994	2.7175	2.88507	3.00696	3.35041	2.98998	0	0	0	0	0.000197058
140	4	4	6.3	6.3	sp|P31930|QCR1_HUMAN	Cytochrome b-c1 complex subunit 1, mitochondrial GN=UQCRC1 PE=1 SV=3	2	6.1704	4.4282	4.0456	8.5095	9.5091	2.14672	2.01635	3.08907	3.24931	2.62536	0	0	0	0	0.00368076
141	4	4	7.6	6.2	sp|P26641|EF1G_HUMAN	Elongation factor 1-gamma GN=EEF1G PE=1 SV=3	3	5.8204	6.1976	5.9787	5.6017	5.5292	2.63171	2.57983	2.48586	2.46707	2.54112	0	0	0	0	7.9588e-06
142	4	4	6.1	4.6	sp|P31939|PUR9_HUMAN	Bifunctional purine biosynthesis protein PURH GN=ATIC PE=1 SV=3	2	4.60441	4.6898	5.2947	4.0041	4.5206	2.22953	2.40455	2.00148	2.17651	2.20302	0	0	0	0	0.000117274
143	4	4	4.2	2.6	sp|Q9Y678|COPG1_HUMAN	Coatomer subunit gamma-1 GN=COPG1 PE=1 SV=1	2	4.45317	3.2772	2.9885	6.5395	6.1401	1.71246	1.57942	2.70918	2.61826	2.15483	0	0	0	0	0.00533161
144	4	4	14.2	8.4	sp|Q8WXF0|SRS12_HUMAN	Serine/arginine-rich splicing factor 12 GN=SRSF12 PE=2 SV=1	2	4.06211	3.1249	2.788	6.3059	4.956	1.64381	1.47923	2.6567	2.30918	2.02223	0	0	0	0	0.005325
145	4	4	24	11	sp|P62249|RS16_HUMAN	40S ribosomal protein S16 GN=RPS16 PE=1 SV=2	2	4.02367	4.0774	3.2139	5.0364	3.9715	2.02765	1.68433	2.33239	1.98968	2.00851	0	0	0	0	0.000623533
146	4	4	2.9	1.1	sp|P21333|FLNA_HUMAN	Filamin-A GN=FLNA PE=1 SV=4	2	3.75376	2.8245	3.4808	4.0481	4.9888	1.498	1.79942	2.01724	2.31869	1.90834	0	0	0	0	0.00160448
147	4	4	4.6	4.6	sp|P23526|SAHH_HUMAN	Adenosylhomocysteinase GN=AHCY PE=1 SV=4	2	3.73648	5.0658	4.0262	3.4676	2.756	2.34079	2.00942	1.79394	1.46258	1.90168	0	0	0	0	0.00195025
148	4	4	5	5	sp|Q8NCA5|FA98A_HUMAN	Protein FAM98A GN=FAM98A PE=1 SV=1	2	3.60028	3.3036	2.2692	5.6386	3.9748	1.72404	1.18218	2.49534	1.99088	1.84811	0	0	0	0	0.00662656
149	4	4	20	20	sp|P62829|RL23_HUMAN	60S ribosomal protein L23 GN=RPL23 PE=1 SV=1	2	3.57698	3.5297	3.6956	3.4407	3.6475	1.81955	1.88581	1.7827	1.86691	1.83874	0	0	0	0	4.4876e-06
150	4	6	4.6	2.5	sp|P41252|SYIC_HUMAN	Isoleucine--tRNA ligase, cytoplasmic GN=IARS PE=1 SV=2	3	3.27913	4.418	3.4224	3.6813	2.0772	2.14339	1.77501	1.88022	1.05464	1.71331	0	0	0	0	0.00518677
151	4	4	7.9	5.4	sp|P26196|DDX6_HUMAN	Probable ATP-dependent RNA helicase DDX6 GN=DDX6 PE=1 SV=2	2	3.06141	2.9928	3.4283	2.8381	3.0165	1.5815	1.77749	1.50493	1.59288	1.6142	0	0	0	0	0.000100932
152	4	4	10.4	9.5	sp|P26373|RL13_HUMAN	60S ribosomal protein L13 GN=RPL13 PE=1 SV=4	2	2.66899	2.7036	2.4043	2.9359	2.659	1.43488	1.26562	1.5538	1.41088	1.4163	0	0	0	0	0.000159657
153	4	4	13.8	13.8	sp|Q07020|RL18_HUMAN	60S ribosomal protein L18 GN=RPL18 PE=1 SV=2	2	2.16687	1.9366	1.9869	2.3623	2.4254	0.953526	0.990519	1.24019	1.27822	1.11562	0	0	0	0	0.000909811
154	4	4	1.7	1.1	sp|Q6P2Q9|PRP8_HUMAN	Pre-mRNA-processing-splicing factor 8 GN=PRPF8 PE=1 SV=2	2	1.7084	4.2442	1.9756	1.4773	0.6877	2.08549	0.982291	0.562963	-0.540149	0.772649	0	0	0	0	0.249748
155	4	4	3.6	3.1	sp|Q92598|HS105_HUMAN	Heat shock protein 105 kDa GN=HSPH1 PE=1 SV=1	2	0.425729	0.5383	0.3609	0.5022	0.3367	-0.893518	-1.47033	-0.993666	-1.57046	-1.23199	0	0	0	0	0.00532894
156	3.96	4	27	24.6	sp|P62318|SMD3_HUMAN	Small nuclear ribonucleoprotein Sm D3 GN=SNRPD3 PE=1 SV=1	2	22.2612	100	100	6.1297	4.0064	6.64386	6.64386	2.61582	2.00231	4.47646	0	0	0	0	0.0378328
157	3.93	3.93	34.8	34.8	sp|P62888|RL30_HUMAN	60S ribosomal protein L30 GN=RPL30 PE=1 SV=2	3	4.26064	4.8491	4.7087	3.9787	3.6274	2.27772	2.23533	1.9923	1.85894	2.09107	0	0	0	0	0.000237114
158	3.85	3.85	5.3	5.3	sp|P04040|CATA_HUMAN	Catalase GN=CAT PE=1 SV=3	2	5.30268	4.3699	4.0709	6.7576	6.577	2.1276	2.02535	2.75651	2.71743	2.40672	0	0	0	0	0.0010941
159	3.8	3.92	6.8	5.7	sp|P04181|OAT_HUMAN	Ornithine aminotransferase, mitochondrial GN=OAT PE=1 SV=1	2	5.62528	5.6136	3.7943	8.3398	5.637	2.48893	1.92383	3.06001	2.49493	2.49193	0	0	0	0	0.00172396
160	3.76	3.76	3.1	1.9	sp|P27708|PYR1_HUMAN	CAD protein GN=CAD PE=1 SV=3	3	7.77938	6.4215	5.5215	10.9721	9.4145	2.68291	2.46506	3.45577	3.23488	2.95966	0	0	0	0	0.00103252
161	3.74	4.65	17.2	9.1	sp|P32119|PRDX2_HUMAN	Peroxiredoxin-2 GN=PRDX2 PE=1 SV=5	2	7.84848	10.3644	10.3812	6.0247	5.8535	3.37356	3.3759	2.59089	2.5493	2.97241	0	0	0	0	0.00103173
162	3.7	3.7	2.7	2.3	sp|P09874|PARP1_HUMAN	Poly [ADP-ribose] polymerase 1 GN=PARP1 PE=1 SV=4	2	2.69136	1.932	1.9877	3.6875	3.7051	0.950095	0.9911	1.88264	1.88951	1.42834	0	0	0	0	0.012436
163	3.64	3.64	3	3	sp|P40939|ECHA_HUMAN	Trifunctional enzyme subunit alpha, mitochondrial GN=HADHA PE=1 SV=2	2	5.05348	4.6616	3.9922	6.3969	5.4783	2.22083	1.99718	2.67737	2.45373	2.33728	0	0	0	0	0.000538275
164	3.62	3.62	31.8	21.7	sp|Q9BTM1|H2AJ_HUMAN	Histone H2A.J GN=H2AFJ PE=1 SV=1	2	3.90018	4.3894	3.8584	3.9472	3.4613	2.13402	1.948	1.98083	1.79131	1.96354	0	0	0	0	0.000100646
165	3.55	3.55	12.7	7.4	sp|Q99832|TCPH_HUMAN	T-complex protein 1 subunit eta GN=CCT7 PE=1 SV=2	2	4.01885	3.736	3.1111	4.9637	4.5215	1.90149	1.63742	2.31142	2.1768	2.00678	0	0	0	0	0.000898903
166	3.44	3.44	9.5	2.9	sp|Q9NR30|DDX21_HUMAN	Nucleolar RNA helicase 2 GN=DDX21 PE=1 SV=5	2	4.52688	4.118	3.5833	5.719	4.9763	2.04194	1.84129	2.51576	2.31507	2.17852	0	0	0	0	0.000687492
167	3.37	3.37	4.4	4.4	sp|P38606|VATA_HUMAN	V-type proton ATPase catalytic subunit A GN=ATP6V1A PE=1 SV=2	2	6.46408	5.3864	6.4159	6.5126	7.7574	2.42932	2.68165	2.70323	2.95557	2.69244	0	0	0	0	0.000139605
168	3.35	3.35	16.4	11	sp|P28074|PSB5_HUMAN	Proteasome subunit beta type-5 GN=PSMB5 PE=1 SV=3	2	7.55322	6.2699	3.4083	16.7389	9.0992	2.64844	1.76905	4.06513	3.18574	2.91709	0	0	0	0	0.00901534
169	3.33	3.33	8.6	3.8	sp|P54136|SYRC_HUMAN	Arginine--tRNA ligase, cytoplasmic GN=RARS PE=1 SV=2	2	6.83492	11.7406	9.8281	4.8093	3.9327	3.55343	3.29691	2.26583	1.97552	2.77292	0	0	0	0	0.00550824
170	3.33	3.33	5.5	3.8	sp|O15371|EIF3D_HUMAN	Eukaryotic translation initiation factor 3 subunit D GN=EIF3D PE=1 SV=1	2	3.72637	2.8798	3.0819	4.8879	4.4447	1.52597	1.62382	2.28921	2.15209	1.89777	0	0	0	0	0.00212123
171	3.31	3.31	38.4	16.6	sp|P60660|MYL6_HUMAN	Myosin light polypeptide 6 GN=MYL6 PE=1 SV=2	2	4.55363	4.3634	3.9329	5.306	4.722	2.12545	1.97559	2.40762	2.2394	2.18702	0	0	0	0	0.000159142
172	3.3	3.3	17.1	13.4	sp|P62906|RL10A_HUMAN	60S ribosomal protein L10a GN=RPL10A PE=1 SV=2	3	6.22356	6.7162	5.4923	7.203	5.6463	2.74765	2.45741	2.8486	2.49731	2.63774	0	0	0	0	0.000103228
173	3.3	3.3	21.5	7.5	sp|P08727|K1C19_HUMAN	Keratin, type I cytoskeletal 19 GN=KRT19 PE=1 SV=4	2	4.16351	5.413	4.5381	3.8219	3.2007	2.43643	2.18209	1.93429	1.67839	2.0578	0	0	0	0	0.00106774
174	3.24	3.24	4.4	2.5	sp|Q96T88|UHRF1_HUMAN	E3 ubiquitin-protein ligase UHRF1 GN=UHRF1 PE=1 SV=1	2	5.61644	3.022	2.1394	14.3087	10.7562	1.5955	1.09721	3.83882	3.4271	2.48966	0	0	0	0	0.0343124
175	3.21	3.21	4	4	sp|Q15233|NONO_HUMAN	Non-POU domain-containing octamer-binding protein GN=NONO PE=1 SV=4	2	7.49917	8.1621	9.3294	5.8455	7.1052	3.02894	3.22178	2.54733	2.82888	2.90673	0	0	0	0	0.000266726
176	3.19	3.19	12.5	12.5	sp|Q15185|TEBP_HUMAN	Prostaglandin E synthase 3 GN=PTGES3 PE=1 SV=1	2	8.90065	11.7901	8.9231	8.5586	6.9703	3.5595	3.15755	3.09737	2.80122	3.15391	0	0	0	0	0.000264635
177	3.19	3.19	6	4.8	sp|P52209|6PGD_HUMAN	6-phosphogluconate dehydrogenase, decarboxylating GN=PGD PE=1 SV=3	2	4.51415	6.0714	6.2266	3.2682	3.3609	2.60203	2.63844	1.7085	1.74885	2.17445	0	0	0	0	0.00348977
178	3.17	3.17	12.7	5.4	sp|Q99729|ROAA_HUMAN	Heterogeneous nuclear ribonucleoprotein A/B GN=HNRNPAB PE=1 SV=2	2	8.54374	7.5528	5.9275	12.0924	9.8424	2.91701	2.56742	3.59603	3.29901	3.09487	0	0	0	0	0.00082177
179	3.12	3.12	18.8	18.8	sp|P30050|RL12_HUMAN	60S ribosomal protein L12 GN=RPL12 PE=1 SV=1	2	4.11973	4.2545	3.7949	4.4462	4.0127	2.08899	1.92406	2.15257	2.00457	2.04255	0	0	0	0	3.18667e-05
180	3.06	3.06	20.4	13.4	sp|P83731|RL24_HUMAN	60S ribosomal protein L24 GN=RPL24 PE=1 SV=1	2	5.51333	5.8053	5.5342	5.4395	5.2871	2.53737	2.46837	2.44347	2.40248	2.46292	0	0	0	0	3.34065e-06
181	3.02	3.02	9.5	6.7	sp|P00505|AATM_HUMAN	Aspartate aminotransferase, mitochondrial GN=GOT2 PE=1 SV=3	2	2.50575	2.5925	1.985	3.2012	2.3931	1.37434	0.989139	1.67861	1.25888	1.32524	0	0	0	0	0.00264712
182	2.99	2.99	9	5.1	sp|P31350|RIR2_HUMAN	Ribonucleoside-diphosphate reductase subunit M2 GN=RRM2 PE=1 SV=1	2	8.63012	8.9772	8.7595	8.5026	8.2965	3.16627	3.13085	3.0879	3.0525	3.10938	0	0	0	0	1.12154e-06
183	2.9	2.9	6.1	2.1	sp|P55786|PSA_HUMAN	Puromycin-sensitive aminopeptidase GN=NPEPPS PE=1 SV=2	2	5.54773	4.9812	3.8366	7.7257	6.4157	2.31649	1.93983	2.94967	2.68161	2.4719	0	0	0	0	0.00150645
184	2.9	2.9	5	3.3	sp|O75534|CSDE1_HUMAN	Cold shock domain-containing protein E1 GN=CSDE1 PE=1 SV=2	2	3.51787	4.8165	3.6674	3.376	2.5682	2.26799	1.87476	1.75531	1.36076	1.8147	0	0	0	0	0.00231612
185	2.87	5	17.6	17.6	sp|P60981|DEST_HUMAN	Destrin GN=DSTN PE=1 SV=3	3	8.78253	7.8789	7.5601	10.1154	9.8742	2.97799	2.91841	3.33848	3.30366	3.13464	0	0	0	0	9.12036e-05
186	2.82	2.82	4.2	3.5	sp|Q9BVP2|GNL3_HUMAN	Guanine nucleotide-binding protein-like 3 GN=GNL3 PE=1 SV=2	2	13.5141	29.5513	34.0171	5.3688	6.1801	4.88515	5.08819	2.4246	2.62763	3.75639	0	0	0	0	0.0133138
187	2.77	2.77	19.6	11.4	sp|P62280|RS11_HUMAN	40S ribosomal protein S11 GN=RPS11 PE=1 SV=3	1	4.7456	5.3505	5.5446	4.0426	4.229	2.41967	2.47108	2.01528	2.08032	2.24659	0	0	0	0	0.000300783
188	2.74	2.74	8.6	2.4	sp|P12081|SYHC_HUMAN	Histidine--tRNA ligase, cytoplasmic GN=HARS PE=1 SV=2	1	4.06945	3.445	3.3141	4.7877	5.0172	1.7845	1.72862	2.25933	2.32688	2.02483	0	0	0	0	0.000985824
189	2.67	2.67	19.1	19.1	sp|P10599|THIO_HUMAN	Thioredoxin GN=TXN PE=1 SV=3	2	9.30621	11.8555	11.7426	7.4193	7.2618	3.56748	3.55368	2.89128	2.86033	3.21819	0	0	0	0	0.000505164
190	2.65	2.65	7.1	7.1	sp|P78417|GSTO1_HUMAN	Glutathione S-transferase omega-1 GN=GSTO1 PE=1 SV=2	2	8.02031	9.6706	7.5862	8.1401	6.9288	3.27361	2.92338	3.02505	2.79261	3.00366	0	0	0	0	8.54578e-05
191	2.65	2.65	3	1.6	sp|Q6UB35|C1TM_HUMAN	Monofunctional C1-tetrahydrofolate synthase, mitochondrial GN=MTHFD1L PE=1 SV=1	1	5.32161	4.1408	3.4063	8.3138	6.8392	2.04991	1.76821	3.05551	2.77383	2.41186	0	0	0	0	0.00407604
192	2.62	2.62	12.5	3.7	sp|P35232|PHB_HUMAN	Prohibitin GN=PHB PE=1 SV=1	1	9.32488	2.2515	3.244	26.8045	38.6201	1.17089	1.69777	4.7444	5.27128	3.22109	0	0	0	0	0.0537527
193	2.62	4.91	8.9	7.8	sp|P08107|HSP71_HUMAN	Heat shock 70 kDa protein 1A/1B GN=HSPA1A PE=1 SV=5	4	1.53537	1.722	1.4642	1.6186	1.3617	0.784085	0.550113	0.694747	0.445409	0.618588	0	0	0	0	0.00376153
194	2.61	2.61	5.9	5.1	sp|O15355|PPM1G_HUMAN	Protein phosphatase 1G GN=PPM1G PE=1 SV=1	2	3.62955	1.7605	1.4538	9.0614	7.483	0.815985	0.539829	3.17973	2.90362	1.85979	0	0	0	0	0.0733432
195	2.6	2.6	3.3	2.5	sp|Q9NQC3|RTN4_HUMAN	Reticulon-4 GN=RTN4 PE=1 SV=2	2	20.8371	16.125	15.2748	28.4249	26.926	4.01123	3.93308	4.82908	4.75093	4.38108	0	0	0	0	0.000346208
196	2.56	2.56	32.9	32.9	sp|P62308|RUXG_HUMAN	Small nuclear ribonucleoprotein G GN=SNRPG PE=1 SV=1	3	4.54576	5.1648	3.9597	5.2186	4.0009	2.36871	1.98539	2.38366	2.00032	2.18452	0	0	0	0	0.000284664
197	2.55	2.55	11.7	8.4	sp|Q9Y3E5|PTH2_HUMAN	Peptidyl-tRNA hydrolase 2, mitochondrial GN=PTRH2 PE=1 SV=1	1	10.9524	8.9461	9.4964	12.5611	13.484	3.16126	3.24738	3.65089	3.75318	3.45318	0	0	0	0	0.000166448
198	2.45	6.4	12.6	12.6	sp|P62258|1433E_HUMAN	14-3-3 protein epsilon GN=YWHAE PE=1 SV=1	7	3.99193	3.9042	4.3117	3.6959	4.0816	1.96503	2.10826	1.88593	2.02913	1.99709	0	0	0	0	2.91151e-05
199	2.43	2.43	8.7	8.7	sp|O00299|CLIC1_HUMAN	Chloride intracellular channel protein 1 GN=CLIC1 PE=1 SV=4	2	6.3774	4.1075	4.0401	10.0669	9.9017	2.03826	2.01439	3.33155	3.30768	2.67297	0	0	0	0	0.00561466
200	2.4	2.4	3.7	2.5	sp|P11387|TOP1_HUMAN	DNA topoisomerase 1 GN=TOP1 PE=1 SV=2	2	3.58254	4.8435	3.3278	3.8567	2.6499	2.27605	1.73457	1.94737	1.40594	1.84098	0	0	0	0	0.00208623
201	2.3	2.3	24.4	8.9	sp|P06703|S10A6_HUMAN	Protein S100-A6 GN=S100A6 PE=1 SV=1	1	2.45617	2.5455	2.3523	2.5708	2.3643	1.34795	1.23407	1.36222	1.24141	1.29641	0	0	0	0	3.97924e-05
202	2.24	2.24	6.3	2.4	sp|P11940|PABP1_HUMAN	Polyadenylate-binding protein 1 GN=PABPC1 PE=1 SV=2	1	5.62232	7.466	7.1944	4.3317	4.2946	2.90034	2.84687	2.11493	2.10252	2.49117	0	0	0	0	0.00149886
203	2.21	2.21	8.6	2.9	sp|Q9P258|RCC2_HUMAN	Protein RCC2 GN=RCC2 PE=1 SV=2	1	3.62312	4.7885	3.621	3.5701	2.7837	2.25957	1.85639	1.83596	1.477	1.85723	0	0	0	0	0.00137131
204	2.19	2.19	7.6	6.7	sp|P99999|CYC_HUMAN	Cytochrome c GN=CYCS PE=1 SV=2	2	13.495	12.8069	10.7274	15.8836	15.1986	3.67885	3.42323	3.98947	3.92587	3.75435	0	0	0	0	8.93142e-05
205	2.19	4.52	5.9	1.8	sp|P51812|KS6A3_HUMAN	Ribosomal protein S6 kinase alpha-3 GN=RPS6KA3 PE=1 SV=1	2	11.388	7.4364	10.2237	12.6848	17.4393	2.8946	3.35385	3.66503	4.12427	3.50944	0	0	0	0	0.000868551
206	2.17	2.17	8.3	8.3	sp|P62140|PP1B_HUMAN	Serine/threonine-protein phosphatase PP1-beta catalytic subunit GN=PPP1CB PE=1 SV=3	2	19.208	6.1809	6.6228	55.7087	59.6913	2.62782	2.72744	5.79983	5.89945	4.26363	0	0	0	0	0.0187133
207	2.16	2.16	2.3	1.2	sp|O75533|SF3B1_HUMAN	Splicing factor 3B subunit 1 GN=SF3B1 PE=1 SV=3	1	4.77382	5.7871	6.2692	3.6501	3.9218	2.53284	2.64828	1.86794	1.97152	2.25514	0	0	0	0	0.00141414
208	2.15	2.15	10.3	5	sp|Q14847|LASP1_HUMAN	LIM and SH3 domain protein 1 GN=LASP1 PE=1 SV=2	1	2.0672	1.8792	1.6117	2.6757	2.2534	0.910119	0.688583	1.41992	1.1721	1.04768	0	0	0	0	0.00706503
209	2.13	2.13	11.5	3.4	sp|P46777|RL5_HUMAN	60S ribosomal protein L5 GN=RPL5 PE=1 SV=3	1	10.6481	17.84	17.4342	6.5034	6.3555	4.15704	4.12385	2.70119	2.66801	3.41252	0	0	0	0	0.00390775
210	2.13	2.13	5.8	1.8	sp|P05023|AT1A1_HUMAN	Sodium/potassium-transporting ATPase subunit alpha-1 GN=ATP1A1 PE=1 SV=1	1	2.92782	3.5939	2.9173	2.9056	2.4121	1.84555	1.54463	1.53884	1.27029	1.54983	0	0	0	0	0.000942055
211	2.1	2.1	7.8	7.8	sp|P40925|MDHC_HUMAN	Malate dehydrogenase, cytoplasmic GN=MDH1 PE=1 SV=4	3	4.80211	4.3929	4.6684	4.9397	5.2494	2.13517	2.22293	2.30442	2.39215	2.26367	0	0	0	0	3.16163e-05
212	2.09	2.09	7.2	4.2	sp|O96008|TOM40_HUMAN	Mitochondrial import receptor subunit TOM40 homolog GN=TOMM40 PE=1 SV=1	1	2.92598	4.0752	2.791	3.0149	2.1375	2.02687	1.48078	1.59211	1.09592	1.54892	0	0	0	0	0.00395013
213	2.08	2.08	11.8	11.8	sp|P46782|RS5_HUMAN	40S ribosomal protein S5 GN=RPS5 PE=1 SV=4	2	2.83873	2.8191	3.1357	2.5699	2.8585	1.49523	1.64879	1.36171	1.51526	1.50525	0	0	0	0	0.000130348
214	2.07	2.07	19.6	7.7	sp|P62266|RS23_HUMAN	40S ribosomal protein S23 GN=RPS23 PE=1 SV=3	2	5.23655	6.1905	3.6087	7.5987	4.4296	2.63006	1.85148	2.92575	2.14718	2.38862	0	0	0	0	0.00216932
215	2.05	2.05	17.4	17.4	sp|P14174|MIF_HUMAN	Macrophage migration inhibitory factor GN=MIF PE=1 SV=4	3	8.90945	8.6878	6.5856	12.1352	9.0751	3.11899	2.71931	3.60113	3.18191	3.15534	0	0	0	0	0.000407868
216	2.04	2.04	4.7	0.7	sp|P42704|LPPRC_HUMAN	Leucine-rich PPR motif-containing protein, mitochondrial GN=LRPPRC PE=1 SV=3	1	9.03069	9.0643	8.211	9.9322	8.9972	3.1802	3.03756	3.31211	3.16948	3.17484	0	0	0	0	1.21446e-05
217	2.04	2.04	16.2	13.9	sp|P51148|RAB5C_HUMAN	Ras-related protein Rab-5C GN=RAB5C PE=1 SV=2	2	8.0972	8.7827	7.1219	8.9132	7.7105	3.13466	2.83226	3.15594	2.94682	3.01742	0	0	0	0	3.73752e-05
218	2.03	2.03	7	2.1	sp|P24752|THIL_HUMAN	Acetyl-CoA acetyltransferase, mitochondrial GN=ACAT1 PE=1 SV=1	1	2.52722	2.4089	2.2191	2.8782	2.6513	1.26837	1.14997	1.52517	1.4067	1.33755	0	0	0	0	0.000494553
219	2.02	2.02	2.1	1.1	sp|Q96QK1|VPS35_HUMAN	Vacuolar protein sorting-associated protein 35 GN=VPS35 PE=1 SV=2	1	4.11426	3.569	3.5228	4.8219	4.7262	1.83552	1.81672	2.2696	2.24068	2.04063	0	0	0	0	0.000488869
220	2.02	2.02	2	1.3	sp|P11586|C1TC_HUMAN	C-1-tetrahydrofolate synthase, cytoplasmic GN=MTHFD1 PE=1 SV=3	1	3.82923	6.2002	5.7155	2.5655	2.3649	2.63231	2.51488	1.35924	1.24178	1.93705	0	0	0	0	0.013469
221	2.02	2.13	3.2	1.1	sp|Q9Y5B9|SP16H_HUMAN	FACT complex subunit SPT16 GN=SUPT16H PE=1 SV=1	1	2.27428	3.2071	2.5468	2.0309	1.6128	1.68127	1.34869	1.02212	0.689568	1.18541	0	0	0	0	0.0114656
222	2.02	2.02	3.4	1.1	sp|P55072|TERA_HUMAN	Transitional endoplasmic reticulum ATPase GN=VCP PE=1 SV=4	1	2.05416	2.0371	1.5546	2.7142	2.0714	1.02652	0.636543	1.44053	1.05061	1.03855	0	0	0	0	0.00798807
223	2.01	2.01	4.3	2.7	sp|P50452|SPB8_HUMAN	Serpin B8 GN=SERPINB8 PE=1 SV=2	1	36.371	100	100	15.4002	11.363	6.64386	6.64386	3.94488	3.50627	5.18472	0	0	0	0	0.00876956
224	2.01	2.01	3.6	1.8	sp|Q8WUM4|PDC6I_HUMAN	Programmed cell death 6-interacting protein GN=PDCD6IP PE=1 SV=1	1	13.9302	16.6768	17.4483	11.1214	11.6359	4.05977	4.12501	3.47527	3.54051	3.80014	0	0	0	0	0.000195262
225	2.01	2.01	6.6	5	sp|O15479|MAGB2_HUMAN	Melanoma-associated antigen B2 GN=MAGEB2 PE=1 SV=3	1	13.0744	14.1213	15.4955	11.0316	12.1051	3.8198	3.95378	3.46357	3.59754	3.70867	0	0	0	0	5.7155e-05
226	2.01	2.01	5	2.3	sp|Q13310|PABP4_HUMAN	Polyadenylate-binding protein 4 GN=PABPC4 PE=1 SV=1	1	9.2155	16.2718	13.53	6.2768	5.2192	4.0243	3.75809	2.65003	2.38383	3.20406	0	0	0	0	0.00418293
227	2.01	2.01	3.9	1.3	sp|P11217|PYGM_HUMAN	Glycogen phosphorylase, muscle form GN=PYGM PE=1 SV=6	1	6.07059	10.2544	13.8629	2.6583	3.5938	3.35817	3.79316	1.4105	1.84551	2.60184	0	0	0	0	0.0202916
228	2.01	2.01	6	2.9	sp|P50454|SERPH_HUMAN	Serpin H1 GN=SERPINH1 PE=1 SV=2	1	4.8031	2.3791	2.4424	9.4456	9.6968	1.25042	1.2883	3.23964	3.27751	2.26397	0	0	0	0	0.0291009
229	2.01	2.17	3.7	0.3	sp|Q14204|DYHC1_HUMAN	Cytoplasmic dynein 1 heavy chain 1 GN=DYNC1H1 PE=1 SV=5	1	2.8082	2.484	2.0732	3.8038	3.1747	1.31267	1.05186	1.92744	1.66662	1.48965	0	0	0	0	0.00450625
230	2.01	2.13	10.6	5.9	sp|P61289|PSME3_HUMAN	Proteasome activator complex subunit 3 GN=PSME3 PE=1 SV=1	1	2.73218	2.3532	1.9567	3.815	3.1722	1.23462	0.968423	1.93168	1.66548	1.45005	0	0	0	0	0.00669233
231	2.01	14.6	27	19.6	sp|P55795|HNRH2_HUMAN	Heterogeneous nuclear ribonucleoprotein H2 GN=HNRNPH2 PE=1 SV=1	8	2.46604	2.0689	1.8415	3.3024	2.9394	1.04886	0.880881	1.72351	1.55552	1.3022	0	0	0	0	0.00743258
232	2.01	2.01	5.1	1.6	sp|A0FGR8|ESYT2_HUMAN	Extended synaptotagmin-2 GN=ESYT2 PE=1 SV=1	1	1.87327	2.7154	1.6964	2.0686	1.2923	1.44116	0.762476	1.04865	0.369941	0.905559	0	0	0	0	0.0279894
233	2	4	12.7	6.6	sp|P01893|HLAH_HUMAN	Putative HLA class I histocompatibility antigen, alpha chain H GN=HLA-H PE=5 SV=3	2	86.1479	100	100	59.75	92.181	6.64386	6.64386	5.90087	6.5264	6.42874	0	0	0	0	4.67799e-05
234	2	2.1	1.6	0.8	sp|O43795|MYO1B_HUMAN	Unconventional myosin-Ib GN=MYO1B PE=1 SV=3	1	42.9176	23.1113	14.6797	100	100	4.53053	3.87575	6.64386	6.64386	5.4235	0	0	0	0	0.0047947
235	2	2	3.7	3.7	sp|Q99497|PARK7_HUMAN	Protein DJ-1 GN=PARK7 PE=1 SV=2	1	29.8748	9.1194	8.7348	100	100	3.18894	3.12677	6.64386	6.64386	4.90086	0	0	0	0	0.0165453
236	2	4.15	6.7	6.7	sp|Q15417|CNN3_HUMAN	Calponin-3 GN=CNN3 PE=1 SV=1	2	28.8718	9.0508	7.6773	100	100	3.17805	2.9406	6.64386	6.64386	4.85159	0	0	0	0	0.0183959
237	2	2	4.1	4.1	sp|Q9NT62|ATG3_HUMAN	Ubiquitin-like-conjugating enzyme ATG3 GN=ATG3 PE=1 SV=1	1	28.7185	9.5281	7.1391	100	100	3.25219	2.83574	6.64386	6.64386	4.84391	0	0	0	0	0.0188036
238	2	6.14	21.1	13.4	sp|P12236|ADT3_HUMAN	ADP/ATP translocase 3 GN=SLC25A6 PE=1 SV=4	4	21.1707	15.2749	16.0797	27.8735	29.342	3.93309	4.00717	4.80082	4.8749	4.40399	0	0	0	0	0.00040548
239	2	2	4.2	1.8	sp|P31948|STIP1_HUMAN	Stress-induced-phosphoprotein 1 GN=STIP1 PE=1 SV=1	2	19.9749	11.5513	9.6996	41.1353	34.5414	3.52998	3.27793	5.36231	5.11025	4.32012	0	0	0	0	0.00394504
240	2	2	1.5	1.1	sp|P28290|SSFA2_HUMAN	Sperm-specific antigen 2 GN=SSFA2 PE=1 SV=3	1	19.6913	12.244	10.2796	37.7201	31.6684	3.614	3.36171	5.23726	4.98497	4.29949	0	0	0	0	0.0028344
241	2	2	2.9	2.9	sp|P21281|VATB2_HUMAN	V-type proton ATPase subunit B, brain isoform GN=ATP6V1B2 PE=1 SV=3	1	19.6534	100	100	3.6184	4.1232	6.64386	6.64386	1.85535	2.04376	4.29671	0	0	0	0	0.0505029
242	2	2	6.3	1.7	sp|Q99829|CPNE1_HUMAN	Copine-1 GN=CPNE1 PE=1 SV=1	1	19.4053	100	100	1.5955	8.8876	6.64386	6.64386	0.674009	3.15179	4.27838	0	0	0	0	0.0606211
243	2	2	9.7	3.9	sp|Q15019|SEPT2_HUMAN	Septin-2 GN=SEPT2 PE=1 SV=1	1	16.1866	3.7644	1.8236	100	100	1.91242	0.866789	6.64386	6.64386	4.01673	0	0	0	0	0.0788403
244	2	2	6.4	5.1	sp|Q02978|M2OM_HUMAN	Mitochondrial 2-oxoglutarate/malate carrier protein GN=SLC25A11 PE=1 SV=3	1	15.9874	3.2391	2.0169	100	100	1.69559	1.01214	6.64386	6.64386	3.99886	0	0	0	0	0.0798392
245	2	4	11.7	11.7	sp|P18085|ARF4_HUMAN	ADP-ribosylation factor 4 GN=ARF4 PE=1 SV=3	3	15.8698	17.5103	13.5086	18.6437	14.383	4.13013	3.75581	4.22062	3.84629	3.98821	0	0	0	0	4.76312e-05
246	2	2	7.3	7.3	sp|Q9NX40|OCAD1_HUMAN	OCIA domain-containing protein 1 GN=OCIAD1 PE=1 SV=1	2	14.5301	13.3218	11.8145	17.87	15.848	3.73572	3.56249	4.15947	3.98623	3.86098	0	0	0	0	8.80596e-05
247	2	2	3.9	3.9	sp|P68402|PA1B2_HUMAN	Platelet-activating factor acetylhydrolase IB subunit beta GN=PAFAH1B2 PE=1 SV=1	1	14.178	9.6299	8.9766	22.3934	20.8741	3.26752	3.16617	4.485	4.38364	3.82558	0	0	0	0	0.00167632
248	2	2	19.6	19.6	sp|P61513|RL37A_HUMAN	60S ribosomal protein L37a GN=RPL37A PE=1 SV=2	1	13.4848	4.3997	3.3251	54.6871	41.3304	2.13741	1.7334	5.77313	5.36913	3.75327	0	0	0	0	0.0379764
249	2	2	9.1	9.1	sp|Q9UHV9|PFD2_HUMAN	Prefoldin subunit 2 GN=PFDN2 PE=1 SV=1	1	13.3315	1.9934	1.5846	100	100	0.995231	0.664119	6.64386	6.64386	3.73677	0	0	0	0	0.112563
250	2	2	3.7	3.7	sp|P15559|NQO1_HUMAN	NAD(P)H dehydrogenase [quinone] 1 GN=NQO1 PE=1 SV=1	1	13.2282	7.8163	5.8928	29.6949	22.3873	2.96649	2.55895	4.89214	4.48461	3.72555	0	0	0	0	0.00721415
251	2	4.43	15.1	10.4	sp|P12235|ADT1_HUMAN	ADP/ATP translocase 1 GN=SLC25A4 PE=1 SV=4	3	12.6338	20.8256	17.7387	8.998	7.6642	4.38029	4.14883	3.1696	2.93814	3.65921	0	0	0	0	0.00196078
252	2	2	17.4	17.4	sp|P62857|RS28_HUMAN	40S ribosomal protein S28 GN=RPS28 PE=1 SV=1	1	12.4168	10.8725	10.0611	15.324	14.1804	3.44261	3.33072	3.93772	3.82583	3.63422	0	0	0	0	0.00014371
253	2	2	3	3	sp|Q9BT78|CSN4_HUMAN	COP9 signalosome complex subunit 4 GN=COPS4 PE=1 SV=1	1	12.0993	4.2743	1.9233	76.1154	34.25	2.09569	0.943584	6.25012	5.09803	3.59686	0	0	0	0	0.063008
254	2	2	12.8	12.8	sp|P49458|SRP09_HUMAN	Signal recognition particle 9 kDa protein GN=SRP9 PE=1 SV=2	1	12.0015	7.9008	4.6772	30.7955	18.2305	2.982	2.22565	4.94465	4.18828	3.58514	0	0	0	0	0.00970036
255	2	2	3.4	2.7	sp|P27824|CALX_HUMAN	Calnexin GN=CANX PE=1 SV=2	1	11.4575	1.4226	2.3895	54.9381	92.2784	0.50853	1.25671	5.77974	6.52792	3.51822	0	0	0	0	0.10604
256	2	2	8.4	4.2	sp|O00487|PSDE_HUMAN	26S proteasome non-ATPase regulatory subunit 14 GN=PSMD14 PE=1 SV=1	1	11.4011	13.1581	7.4601	17.424	9.8787	3.71788	2.89919	4.123	3.30432	3.5111	0	0	0	0	0.0009155
257	2	2	3.5	1.7	sp|P40763|STAT3_HUMAN	Signal transducer and activator of transcription 3 GN=STAT3 PE=1 SV=2	1	10.6587	9.5719	5.2859	21.4926	11.869	3.25881	2.40215	4.42577	3.56913	3.41396	0	0	0	0	0.00383673
258	2	2	2.4	2.4	sp|Q9Y265|RUVB1_HUMAN	RuvB-like 1 GN=RUVBL1 PE=1 SV=1	1	10.0166	6.4249	5.6389	17.7929	15.6162	2.68367	2.49541	4.15323	3.96497	3.32432	0	0	0	0	0.00443059
259	2	2	7.3	7.3	sp|P30043|BLVRB_HUMAN	Flavin reductase (NADPH) GN=BLVRB PE=1 SV=3	1	9.80758	15.558	13.849	6.9455	6.1826	3.95958	3.79171	2.79608	2.62821	3.2939	0	0	0	0	0.00232242
260	2	2	10	7.7	sp|Q99714|HCD2_HUMAN	3-hydroxyacyl-CoA dehydrogenase type-2 GN=HSD17B10 PE=1 SV=3	1	9.61456	10	9.1246	10.1308	9.244	3.32193	3.18976	3.34068	3.20852	3.26522	0	0	0	0	3.6229e-06
261	2	2	8	5	sp|Q9UL46|PSME2_HUMAN	Proteasome activator complex subunit 2 GN=PSME2 PE=1 SV=4	1	9.41629	9.1946	9.6983	9.1425	9.6433	3.20079	3.27773	3.19259	3.26953	3.23516	0	0	0	0	7.25742e-07
262	2	2	7.4	7.4	sp|Q9Y333|LSM2_HUMAN	U6 snRNA-associated Sm-like protein LSm2 GN=LSM2 PE=1 SV=1	1	9.19428	9.5649	8.6804	9.7386	8.838	3.25775	3.11776	3.28371	3.14372	3.20074	0	0	0	0	4.66684e-06
263	2	2	11.5	5.1	sp|Q9HAV7|GRPE1_HUMAN	GrpE protein homolog 1, mitochondrial GN=GRPEL1 PE=1 SV=2	1	8.91457	3.8571	4.4201	17.9791	20.6035	1.94752	2.14408	4.16825	4.36482	3.15617	0	0	0	0	0.0162303
264	2	2	3.4	1.2	sp|P19367|HXK1_HUMAN	Hexokinase-1 GN=HK1 PE=1 SV=3	1	8.87331	5.938	8.8905	8.8561	13.2597	2.56998	3.15226	3.14667	3.72898	3.14947	0	0	0	0	0.00091612
265	2	2	2.1	1	sp|Q99613|EIF3C_HUMAN	Eukaryotic translation initiation factor 3 subunit C GN=EIF3C PE=1 SV=1	1	8.77472	5.7962	4.5782	16.8179	13.2838	2.53511	2.19478	4.07193	3.7316	3.13335	0	0	0	0	0.00624865
266	2	2	6.6	6.6	sp|P62263|RS14_HUMAN	40S ribosomal protein S14 GN=RPS14 PE=1 SV=3	1	8.68928	7.4115	6.5103	11.5975	10.1874	2.88977	2.70272	3.53574	3.34871	3.11924	0	0	0	0	0.000524368
267	2	2	10.9	2.7	sp|P35659|DEK_HUMAN	Protein DEK GN=DEK PE=1 SV=1	1	8.64765	14.7255	12.3823	6.0394	5.0784	3.88024	3.63021	2.59441	2.34437	3.11231	0	0	0	0	0.0037547
268	2	2	12.1	4.3	sp|P62917|RL8_HUMAN	60S ribosomal protein L8 GN=RPL8 PE=1 SV=2	1	8.4897	5.9439	5.3592	13.4489	12.1258	2.57141	2.42202	3.74942	3.60001	3.08571	0	0	0	0	0.00289399
269	2	2	9.2	6.8	sp|P51149|RAB7A_HUMAN	Ras-related protein Rab-7a GN=RAB7A PE=1 SV=1	1	8.34034	7.5985	5.9614	11.6686	9.1546	2.92571	2.57565	3.54456	3.1945	3.06011	0	0	0	0	0.000654787
270	2	2	2.4	2.4	sp|Q9H2U2|IPYR2_HUMAN	Inorganic pyrophosphatase 2, mitochondrial GN=PPA2 PE=1 SV=2	1	7.53235	21.9187	27.4498	2.0669	2.5885	4.45409	4.77872	1.04747	1.37212	2.9131	0	0	0	0	0.0600779
271	2	4	11	9.1	sp|Q96PC3|AP1S3_HUMAN	AP-1 complex subunit sigma-3 GN=AP1S3 PE=1 SV=1	2	7.48798	9.1255	6.9152	8.1082	6.1443	3.1899	2.78977	3.01938	2.61925	2.90458	0	0	0	0	0.000176955
272	2	2	3.6	2.6	sp|P31040|DHSA_HUMAN	Succinate dehydrogenase [ubiquinone] flavoprotein subunit, mitochondrial GN=SDHA PE=1 SV=2	1	7.1789	6.3942	11.081	4.6509	8.0599	2.67676	3.47002	2.21751	3.01076	2.84376	0	0	0	0	0.00172263
273	2	2	4.5	4.5	sp|P62913|RL11_HUMAN	60S ribosomal protein L11 GN=RPL11 PE=1 SV=2	1	7.0063	4.0486	2.8064	17.4913	12.1249	2.01742	1.48872	4.12857	3.5999	2.80865	0	0	0	0	0.0208552
274	2	2	4.2	2.7	sp|Q3SXM5|HSDL1_HUMAN	Inactive hydroxysteroid dehydrogenase-like protein 1 GN=HSDL1 PE=1 SV=3	1	6.95718	5.2187	5.5027	8.7961	9.2748	2.38369	2.46014	3.13686	3.21332	2.7985	0	0	0	0	0.00102762
275	2	2	3.1	2.4	sp|Q96PK6|RBM14_HUMAN	RNA-binding protein 14 GN=RBM14 PE=1 SV=2	1	6.82146	4.0758	4.6278	10.055	11.4167	2.02708	2.21033	3.32984	3.51307	2.77008	0	0	0	0	0.0053203
276	2	2	8.4	5.4	sp|P54819|KAD2_HUMAN	Adenylate kinase 2, mitochondrial GN=AK2 PE=1 SV=2	2	6.7963	8.55	8.4547	5.4632	5.4023	3.09592	3.07975	2.44975	2.43357	2.76475	0	0	0	0	0.000666994
277	2	2	7.4	5.6	sp|P50914|RL14_HUMAN	60S ribosomal protein L14 GN=RPL14 PE=1 SV=4	1	6.43234	5.7202	5.6903	7.2711	7.2332	2.51607	2.5085	2.86217	2.85463	2.68534	0	0	0	0	0.000113116
278	2	2	2.2	0.6	sp|Q13085|ACACA_HUMAN	Acetyl-CoA carboxylase 1 GN=ACACA PE=1 SV=2	1	6.36427	9.7425	4.1891	9.669	4.1574	3.28429	2.06664	3.27337	2.05568	2.67	0	0	0	0	0.00473532
279	2	2	20.6	5.9	sp|Q9UKK9|NUDT5_HUMAN	ADP-sugar pyrophosphatase GN=NUDT5 PE=1 SV=1	1	6.24801	6.133	6.4197	6.0809	6.3652	2.61659	2.68251	2.60428	2.67021	2.6434	0	0	0	0	8.65825e-07
280	2	2	1.7	1.2	sp|P43246|MSH2_HUMAN	DNA mismatch repair protein Msh2 GN=MSH2 PE=1 SV=1	1	6.12357	2.6197	3.0847	12.1561	14.314	1.3894	1.62513	3.60361	3.83935	2.61437	0	0	0	0	0.0268117
281	2	2	2.8	2.8	sp|Q13347|EIF3I_HUMAN	Eukaryotic translation initiation factor 3 subunit I GN=EIF3I PE=1 SV=1	1	5.93002	6.9551	7.4457	4.7229	5.056	2.79807	2.89641	2.23967	2.338	2.56804	0	0	0	0	0.000562756
282	2	2	4.2	1.4	sp|Q92973|TNPO1_HUMAN	Transportin-1 GN=TNPO1 PE=1 SV=2	1	5.83463	4.623	4.1451	8.2128	7.3638	2.20883	2.05141	3.03787	2.88045	2.54464	0	0	0	0	0.00187276
283	2	2	2	2	sp|Q16658|FSCN1_HUMAN	Fascin GN=FSCN1 PE=1 SV=3	1	5.79852	7.4303	7.7317	4.3487	4.5251	2.89342	2.95079	2.12058	2.17795	2.53568	0	0	0	0	0.00147305
284	2	2	3.3	3.3	sp|P31689|DNJA1_HUMAN	DnaJ homolog subfamily A member 1 GN=DNAJA1 PE=1 SV=2	1	5.75053	6.5476	7.0432	4.6951	5.0505	2.71097	2.81623	2.23116	2.33643	2.52369	0	0	0	0	0.000386813
285	2	2	6.4	6.4	sp|Q9UBQ5|EIF3K_HUMAN	Eukaryotic translation initiation factor 3 subunit K GN=EIF3K PE=1 SV=1	1	5.66516	5.9164	8.6914	3.6926	5.4246	2.56472	3.11959	1.88464	2.43952	2.50212	0	0	0	0	0.0022082
286	2	2	9.2	3.1	sp|Q9BTE3|MCMBP_HUMAN	Mini-chromosome maintenance complex-binding protein GN=MCMBP PE=1 SV=2	1	5.64813	10.2811	6.8884	4.6312	3.1029	3.36192	2.78417	2.21139	1.63362	2.49777	0	0	0	0	0.00672462
287	2	2	4.3	4.3	sp|P42126|ECI1_HUMAN	Enoyl-CoA delta isomerase 1, mitochondrial GN=ECI1 PE=1 SV=1	1	5.57472	3.3976	4.0919	7.5949	9.1469	1.76452	2.03277	2.92503	3.19328	2.4789	0	0	0	0	0.0055016
288	2	2	3.5	1.3	sp|P55060|XPO2_HUMAN	Exportin-2 GN=CSE1L PE=1 SV=3	1	5.57385	6.385	6.1621	5.0417	4.8658	2.67469	2.62342	2.33391	2.28268	2.47867	0	0	0	0	0.000141725
289	2	2	9.9	2.9	sp|Q5TFE4|NT5D1_HUMAN	5'-nucleotidase domain-containing protein 1 GN=NT5DC1 PE=1 SV=1	1	5.50028	11.7205	8.2508	3.6667	2.5812	3.55096	3.04453	1.87448	1.36804	2.45951	0	0	0	0	0.0165896
290	2	2	13	6.5	sp|P29373|RABP2_HUMAN	Cellular retinoic acid-binding protein 2 GN=CRABP2 PE=1 SV=2	1	5.34825	3.8864	4.1942	6.8199	7.3599	1.95843	2.0684	2.76975	2.87969	2.41907	0	0	0	0	0.00198808
291	2	2	4.5	4.5	sp|Q00796|DHSO_HUMAN	Sorbitol dehydrogenase GN=SORD PE=1 SV=4	2	5.32447	7.0865	7.0885	3.9994	4.0006	2.82507	2.82548	1.99978	2.00022	2.41264	0	0	0	0	0.00205108
292	2	2	11.1	6.7	sp|Q01469|FABP5_HUMAN	Fatty acid-binding protein, epidermal GN=FABP5 PE=1 SV=3	1	5.2916	5.052	3.9023	7.1756	5.5425	2.33685	1.96432	2.8431	2.47054	2.4037	0	0	0	0	0.000929415
293	2	2	6.6	4.3	sp|P26599|PTBP1_HUMAN	Polypyrimidine tract-binding protein 1 GN=PTBP1 PE=1 SV=1	1	5.04718	3.7497	3.2832	7.7589	6.7936	1.90678	1.7151	2.95585	2.76418	2.33548	0	0	0	0	0.00475186
294	2	2	9.4	9.4	sp|P46778|RL21_HUMAN	60S ribosomal protein L21 GN=RPL21 PE=1 SV=2	3	4.97737	5.7229	4.5166	5.4851	4.329	2.51675	2.17524	2.45552	2.11403	2.31538	0	0	0	0	0.000177286
295	2	2	5.1	3	sp|O15269|SPTC1_HUMAN	Serine palmitoyltransferase 1 GN=SPTLC1 PE=1 SV=1	1	4.97042	1.7334	2.1622	11.4259	14.2524	0.793605	1.1125	3.51424	3.83313	2.31337	0	0	0	0	0.0612222
296	2	2	18.6	18.6	sp|Q9H3K6|BOLA2_HUMAN	BolA-like protein 2 GN=BOLA2 PE=1 SV=1	1	4.96301	6.4068	5.9672	4.1278	3.8446	2.6796	2.57705	2.04537	1.94283	2.31122	0	0	0	0	0.00111364
297	2	2	15.9	4.8	sp|P33316|DUT_HUMAN	Deoxyuridine 5'-triphosphate nucleotidohydrolase, mitochondrial GN=DUT PE=1 SV=4	1	4.96047	10.5768	6.7017	3.6717	2.3264	3.40283	2.74453	1.87645	1.2181	2.31048	0	0	0	0	0.0170646
298	2	2	4.6	3.5	sp|O60664|PLIN3_HUMAN	Perilipin-3 GN=PLIN3 PE=1 SV=3	1	4.84816	1.7731	1.5351	15.3115	13.2562	0.826274	0.618333	3.93654	3.7286	2.27744	0	0	0	0	0.0853586
299	2	2	5.4	1.6	sp|P50416|CPT1A_HUMAN	Carnitine O-palmitoyltransferase 1, liver isoform GN=CPT1A PE=1 SV=2	1	4.73438	11.8921	8.061	2.7806	1.8848	3.57193	3.01096	1.4754	0.914411	2.24317	0	0	0	0	0.0372751
300	2	2	3.8	3.8	sp|P32322|P5CR1_HUMAN	Pyrroline-5-carboxylate reductase 1, mitochondrial GN=PYCR1 PE=1 SV=2	1	4.45713	2.9727	2.7085	7.3347	6.6828	1.57177	1.43749	2.87474	2.74045	2.15611	0	0	0	0	0.0106967
301	2	2	3.5	1	sp|Q7KZF4|SND1_HUMAN	Staphylococcal nuclease domain-containing protein 1 GN=SND1 PE=1 SV=1	1	4.40793	4.9861	3.7568	5.1719	3.8968	2.31791	1.9095	2.37069	1.96229	2.1401	0	0	0	0	0.000373819
302	2	17.39	30.9	25.8	sp|Q9BUF5|TBB6_HUMAN	Tubulin beta-6 chain GN=TUBB6 PE=1 SV=1	22	4.23644	8.0097	5.3052	3.383	2.2407	3.00175	2.40741	1.7583	1.16395	2.08285	0	0	0	0	0.0135632
303	2	2.01	1.3	0.8	sp|Q14157|UBP2L_HUMAN	Ubiquitin-associated protein 2-like GN=UBAP2L PE=1 SV=2	1	4.18832	4.5605	2.8255	6.2085	3.8465	2.18919	1.49851	2.63424	1.94355	2.06637	0	0	0	0	0.00318362
304	2	2	3.5	3.5	sp|P62873|GBB1_HUMAN	Guanine nucleotide-binding protein G(I)/G(S)/G(T) subunit beta-1 GN=GNB1 PE=1 SV=3	1	4.17645	3.9408	3.4311	5.0837	4.4262	1.97849	1.77867	2.34588	2.14607	2.06228	0	0	0	0	0.000437044
305	2	2	5	2.6	sp|Q13573|SNW1_HUMAN	SNW domain-containing protein 1 GN=SNW1 PE=1 SV=1	1	4.02125	3.1407	1.5623	10.3506	5.1486	1.65109	0.643672	3.37164	2.36418	2.00765	0	0	0	0	0.0398189
306	2	2	7.4	2.4	sp|Q06210|GFPT1_HUMAN	Glutamine--fructose-6-phosphate aminotransferase [isomerizing] 1 GN=GFPT1 PE=1 SV=3	1	3.98825	4.0994	1.9112	8.3226	3.8801	2.03541	0.934479	3.05703	1.95609	1.99575	0	0	0	0	0.0192773
307	2	2	7.4	2.7	sp|P50395|GDIB_HUMAN	Rab GDP dissociation inhibitor beta GN=GDI2 PE=1 SV=2	1	3.95271	4.1201	3.5084	4.4533	3.7921	2.04268	1.81081	2.15487	1.923	1.98284	0	0	0	0	0.000115721
308	2	2	8.7	8.7	sp|P62745|RHOB_HUMAN	Rho-related GTP-binding protein RhoB GN=RHOB PE=1 SV=1	1	3.91453	9.6539	7.1123	2.1545	1.5873	3.27111	2.83032	1.10735	0.666575	1.96884	0	0	0	0	0.0537718
309	2	5.72	12.9	12.9	sp|P31947|1433S_HUMAN	14-3-3 protein sigma GN=SFN PE=1 SV=1	6	3.89701	4.782	7.2782	2.0866	3.1758	2.25761	2.86358	1.06115	1.66712	1.96237	0	0	0	0	0.0148273
310	2	2	4.5	4.5	sp|Q7Z4W1|DCXR_HUMAN	L-xylulose reductase GN=DCXR PE=1 SV=2	2	3.84911	3.1907	2.8956	5.1166	4.6434	1.67387	1.53386	2.35519	2.21518	1.94453	0	0	0	0	0.00233789
311	2	2	5.8	5.8	sp|P24534|EF1B_HUMAN	Elongation factor 1-beta GN=EEF1B2 PE=1 SV=3	2	3.78582	3.2884	3.6214	3.9577	4.3585	1.71739	1.85655	1.98466	2.12383	1.92061	0	0	0	0	0.000203402
312	2	2	15.7	7.6	sp|P13693|TCTP_HUMAN	Translationally-controlled tumor protein GN=TPT1 PE=1 SV=1	1	3.77686	5.3406	5.2307	2.7271	2.671	2.417	2.387	1.44737	1.41738	1.91719	0	0	0	0	0.00637901
313	2	2	6.8	3.4	sp|Q9ULV4|COR1C_HUMAN	Coronin-1C GN=CORO1C PE=1 SV=1	1	3.77506	6.7711	4.1188	3.46	2.1047	2.75939	2.04222	1.79077	1.07361	1.9165	0	0	0	0	0.0117786
314	2	2	5.8	2	sp|Q5SSJ5|HP1B3_HUMAN	Heterochromatin protein 1-binding protein 3 GN=HP1BP3 PE=1 SV=1	1	3.70773	5.4436	4.6415	2.9618	2.5254	2.44456	2.21459	1.56647	1.33651	1.89053	0	0	0	0	0.00548934
315	2	2	14.1	9.4	sp|P55769|NH2L1_HUMAN	NHP2-like protein 1 GN=NHP2L1 PE=1 SV=3	1	3.61335	3.1252	3.4707	3.7619	4.1777	1.64395	1.79523	1.91146	2.06271	1.85334	0	0	0	0	0.000239866
316	2	2	2.8	2.8	sp|P09622|DLDH_HUMAN	Dihydrolipoyl dehydrogenase, mitochondrial GN=DLD PE=1 SV=2	1	3.48193	8.4036	6.9066	1.7554	1.4427	3.07101	2.78798	0.8118	0.528771	1.79989	0	0	0	0	0.0714336
317	2	26.24	43.4	38.5	sp|Q9BQE3|TBA1C_HUMAN	Tubulin alpha-1C chain GN=TUBA1C PE=1 SV=1	20	3.43912	2.5837	3.9301	3.0095	4.5777	1.36944	1.97457	1.58952	2.19462	1.78204	0	0	0	0	0.00240784
318	2	2	3.1	0.9	sp|Q03701|CEBPZ_HUMAN	CCAAT/enhancer-binding protein zeta GN=CEBPZ PE=1 SV=3	1	3.31239	1.6603	0.6251	17.5514	6.6087	0.731444	-0.677841	4.13351	2.72437	1.72787	0	0	0	0	0.202544
319	2	2	11.3	7.8	sp|Q5JNZ5|RS26L_HUMAN	Putative 40S ribosomal protein S26-like 1 GN=RPS26P11 PE=5 SV=1	1	3.27135	5.3541	5.5226	1.9378	1.9988	2.42064	2.46535	0.95442	0.999134	1.70989	0	0	0	0	0.0273245
320	2	2	13	13	sp|P62942|FKB1A_HUMAN	Peptidyl-prolyl cis-trans isomerase FKBP1A GN=FKBP1A PE=1 SV=2	1	3.25171	3.6404	3.0104	3.5124	2.9045	1.8641	1.58996	1.81246	1.53829	1.7012	0	0	0	0	0.000232087
321	2	2	7.6	7.6	sp|P62316|SMD2_HUMAN	Small nuclear ribonucleoprotein Sm D2 GN=SNRPD2 PE=1 SV=1	1	3.24113	2.7137	2.5948	4.0484	3.8711	1.44026	1.37562	2.01735	1.95274	1.6965	0	0	0	0	0.00205525
322	2	2	1.5	1.1	sp|O95197|RTN3_HUMAN	Reticulon-3 GN=RTN3 PE=1 SV=2	1	3.1928	4.2327	3.1973	3.1883	2.4084	2.08158	1.67685	1.67279	1.26808	1.67482	0	0	0	0	0.00207578
323	2	2	9.2	5.9	sp|Q16629|SRSF7_HUMAN	Serine/arginine-rich splicing factor 7 GN=SRSF7 PE=1 SV=1	1	3.18547	7.7537	2.7499	3.69	1.3087	2.95488	1.45938	1.88362	0.388134	1.6715	0	0	0	0	0.0513613
324	2	2	2.4	1.1	sp|O00411|RPOM_HUMAN	DNA-directed RNA polymerase, mitochondrial GN=POLRMT PE=1 SV=2	1	3.17829	4.1758	3.6578	2.7616	2.4191	2.06205	1.87098	1.4655	1.27447	1.66825	0	0	0	0	0.00269371
325	2	2	7.5	4.2	sp|P60510|PP4C_HUMAN	Serine/threonine-protein phosphatase 4 catalytic subunit GN=PPP4C PE=1 SV=1	1	3.17035	5.0255	2.6114	3.849	2	2.32927	1.38482	1.94448	1	1.66464	0	0	0	0	0.0109516
326	2	2	9	2.1	sp|P51114|FXR1_HUMAN	Fragile X mental retardation syndrome-related protein 1 GN=FXR1 PE=1 SV=3	1	3.10664	2.5851	3.2019	3.0142	3.7334	1.37022	1.67893	1.59178	1.90049	1.63535	0	0	0	0	0.000654914
327	2	2	5.1	3.3	sp|O75439|MPPB_HUMAN	Mitochondrial-processing peptidase subunit beta GN=PMPCB PE=1 SV=2	1	2.91556	2.3026	2.228	3.8153	3.6917	1.20326	1.15575	1.9318	1.88429	1.54377	0	0	0	0	0.00525612
328	2	2	10.4	4.7	sp|Q96CN7|ISOC1_HUMAN	Isochorismatase domain-containing protein 1 GN=ISOC1 PE=1 SV=3	1	2.89671	2.5488	3.5822	2.3424	3.2921	1.34982	1.84085	1.22799	1.71901	1.53441	0	0	0	0	0.00184125
329	2	2	3.6	3.6	sp|O75083|WDR1_HUMAN	WD repeat-containing protein 1 GN=WDR1 PE=1 SV=4	1	2.76844	2.8165	2.7707	2.7662	2.7212	1.4939	1.47025	1.46791	1.44424	1.46908	0	0	0	0	7.26826e-07
330	2	2.01	5.9	3.1	sp|Q9H0C8|ILKAP_HUMAN	Integrin-linked kinase-associated serine/threonine phosphatase 2C GN=ILKAP PE=1 SV=1	1	2.71159	2.2408	2.8084	2.6181	3.2813	1.16401	1.48975	1.38852	1.71427	1.43914	0	0	0	0	0.0010776
331	2	2	5	1.4	sp|Q96AE4|FUBP1_HUMAN	Far upstream element-binding protein 1 GN=FUBP1 PE=1 SV=3	1	2.66412	2.8232	3.0847	2.3009	2.514	1.49733	1.62513	1.2022	1.32998	1.41366	0	0	0	0	0.00061515
332	2	2	4.3	4.3	sp|O95336|6PGL_HUMAN	6-phosphogluconolactonase GN=PGLS PE=1 SV=2	1	2.57339	3.5472	3.6042	1.8374	1.8669	1.82668	1.84968	0.877666	0.900645	1.36367	0	0	0	0	0.0155954
333	2	2	2.2	1.6	sp|P55884|EIF3B_HUMAN	Eukaryotic translation initiation factor 3 subunit B GN=EIF3B PE=1 SV=3	1	2.3004	2.4177	3.5024	1.5109	2.1888	1.27364	1.80834	0.595408	1.13014	1.20188	0	0	0	0	0.0170075
334	2	2	15.3	11.1	sp|P47813|IF1AX_HUMAN	Eukaryotic translation initiation factor 1A, X-chromosomal GN=EIF1AX PE=1 SV=2	1	2.14702	1.3139	2.3219	1.9853	3.5084	0.393855	1.21531	0.989357	1.81081	1.10233	0	0	0	0	0.032808
335	2	2	4.7	1.3	sp|Q8N7X1|RMXL3_HUMAN	RNA-binding motif protein, X-linked-like-3 GN=RBMXL3 PE=2 SV=2	1	2.12026	1.8466	1.966	2.2866	2.4345	0.884871	0.975263	1.1932	1.28363	1.08424	0	0	0	0	0.00134536
336	2	2	3.2	3.2	sp|Q6DKJ4|NXN_HUMAN	Nucleoredoxin GN=NXN PE=1 SV=2	1	2.0387	2.3562	2.769	1.501	1.764	1.23646	1.46937	0.585924	0.818851	1.02765	0	0	0	0	0.0141761
337	2	2	7.6	7.6	sp|P09211|GSTP1_HUMAN	Glutathione S-transferase P GN=GSTP1 PE=1 SV=2	1	1.98323	2.2214	1.8742	2.0986	1.7706	1.15147	0.906275	1.06943	0.824238	0.987852	0	0	0	0	0.000931997
338	2	2	5.9	4.4	sp|P48739|PIPNB_HUMAN	Phosphatidylinositol transfer protein beta isoform GN=PITPNB PE=1 SV=2	1	1.96795	2.3838	0.8278	4.6786	1.6246	1.25326	-0.272646	2.22608	0.700085	0.976695	0	0	0	0	0.158311
339	2	2	2.5	1.7	sp|Q03252|LMNB2_HUMAN	Lamin-B2 GN=LMNB2 PE=1 SV=3	1	1.80162	1.2908	2.2986	1.4121	2.5146	0.368265	1.20076	0.497842	1.33033	0.849298	0	0	0	0	0.0397094
340	2	2	7.3	7.3	sp|P60900|PSA6_HUMAN	Proteasome subunit alpha type-6 GN=PSMA6 PE=1 SV=1	1	1.7228	1.5931	1.7992	1.6496	1.8631	0.671837	0.847356	0.722116	0.897705	0.784753	0	0	0	0	0.000657878
341	2	2	1.1	1.1	sp|O95373|IPO7_HUMAN	Importin-7 GN=IPO7 PE=1 SV=1	1	1.38303	1.4244	1.6379	1.1678	1.3429	0.510354	0.711847	0.223793	0.425352	0.467837	0	0	0	0	0.0190162
342	1.96	2	2.4	2.4	sp|P13489|RINI_HUMAN	Ribonuclease inhibitor GN=RNH1 PE=1 SV=2	1	8.63649	7.3934	5.8605	12.7274	10.0886	2.88624	2.55102	3.66987	3.33465	3.11045	0	0	0	0	0.00106742
343	1.92	2	2.8	2.8	sp|P52306|GDS1_HUMAN	Rap1 GTPase-GDP dissociation stimulator 1 GN=RAP1GDS1 PE=1 SV=3	1	20.9317	4.6646	4.1153	100	100	2.22175	2.041	6.64386	6.64386	4.38762	0	0	0	0	0.0435106
344	1.92	2	1.9	1.9	sp|Q96RS6|NUDC1_HUMAN	NudC domain-containing protein 1 GN=NUDCD1 PE=1 SV=2	1	7.94696	27.4298	14.986	4.2142	2.3024	4.77767	3.90554	2.07526	1.20314	2.9904	0	0	0	0	0.0355419
345	1.92	2	3.4	3.4	sp|P25786|PSA1_HUMAN	Proteasome subunit alpha type-1 GN=PSMA1 PE=1 SV=1	1	3.77809	5.9819	4.3279	3.2981	2.3862	2.5806	2.11367	1.72164	1.25471	1.91766	0	0	0	0	0.00651768
346	1.89	2	8.2	3.1	sp|P11908|PRPS2_HUMAN	Ribose-phosphate pyrophosphokinase 2 GN=PRPS2 PE=1 SV=2	1	3.95306	2.6277	2.3615	6.6173	5.9469	1.3938	1.2397	2.72624	2.57214	1.98297	0	0	0	0	0.0144122
347	1.85	2	3.2	2	sp|P17812|PYRG1_HUMAN	CTP synthase 1 GN=CTPS1 PE=1 SV=2	1	17.3867	4.011	4.6249	65.3622	75.3673	2.00396	2.20942	6.03038	6.23587	4.11991	0	0	0	0	0.038366
348	1.85	2	2.8	1.4	sp|O94906|PRP6_HUMAN	Pre-mRNA-processing factor 6 GN=PRPF6 PE=1 SV=1	1	4.25938	4.7797	7.263	2.4979	3.7957	2.25692	2.86057	1.32072	1.92437	2.09064	0	0	0	0	0.00738995
349	1.85	2	2.7	2.7	sp|O00629|IMA4_HUMAN	Importin subunit alpha-4 GN=KPNA4 PE=1 SV=1	1	2.77282	2.7591	2.3578	3.2609	2.7866	1.4642	1.23744	1.70527	1.47851	1.47135	0	0	0	0	0.00059473
350	1.8	1.8	3.6	1.2	sp|Q6N069|NAA16_HUMAN	N-alpha-acetyltransferase 16, NatA auxiliary subunit GN=NAA16 PE=1 SV=2	1	11.8446	7.1433	5.968	23.5079	19.6399	2.83659	2.57725	4.55507	4.29572	3.56616	0	0	0	0	0.00572914
351	1.77	1.77	5.2	5.2	sp|P23919|KTHY_HUMAN	Thymidylate kinase GN=DTYMK PE=1 SV=4	1	5.99174	3.3963	4.7288	7.592	10.5706	1.76396	2.24147	2.92448	3.40199	2.58298	0	0	0	0	0.0056787
352	1.76	1.76	1.7	1	sp|Q93009|UBP7_HUMAN	Ubiquitin carboxyl-terminal hydrolase 7 GN=USP7 PE=1 SV=2	1	2.62483	2.4514	1.7084	4.0024	2.8319	1.29361	0.772646	2.00087	1.50177	1.39222	0	0	0	0	0.0119827
353	1.74	1.74	7.4	5.4	sp|P40429|RL13A_HUMAN	60S ribosomal protein L13a GN=RPL13A PE=1 SV=2	1	8.36218	14.1423	27.8443	2.5113	4.9445	3.82194	4.79931	1.32843	2.30582	3.06388	0	0	0	0	0.0286983
354	1.74	1.74	2.7	2.1	sp|Q8N1G4|LRC47_HUMAN	Leucine-rich repeat-containing protein 47 GN=LRRC47 PE=1 SV=1	1	3.25705	3.5055	3.5501	2.9882	3.0262	1.80962	1.82786	1.57928	1.59751	1.70357	0	0	0	0	0.00013166
355	1.72	1.72	1.3	1.3	sp|Q8IYD1|ERF3B_HUMAN	Eukaryotic peptide chain release factor GTP-binding subunit ERF3B GN=GSPT2 PE=1 SV=2	1	8.25873	8.9318	7.9428	8.5872	7.6364	3.15895	2.98965	3.10219	2.93289	3.04592	0	0	0	0	1.0677e-05
356	1.72	2.02	5.9	4.6	sp|Q9P0M6|H2AW_HUMAN	Core histone macro-H2A.2 GN=H2AFY2 PE=1 SV=3	1	4.58257	17.987	14.9691	1.4029	1.1675	4.16888	3.90392	0.488412	0.223423	2.19616	0	0	0	0	0.131281
357	1.72	1.72	2.2	1.5	sp|P13798|ACPH_HUMAN	Acylamino-acid-releasing enzyme GN=APEH PE=1 SV=4	1	3.17878	1.8162	3.0476	3.3156	5.5636	0.860923	1.60767	1.72927	2.47602	1.66847	0	0	0	0	0.0150057
358	1.7	1.7	2.9	1.4	sp|Q8TAG9|EXOC6_HUMAN	Exocyst complex component 6 GN=EXOC6 PE=1 SV=3	1	17.1802	100	100	2.9055	2.9984	6.64386	6.64386	1.53879	1.58419	4.10267	0	0	0	0	0.0680619
359	1.7	1.72	10.9	10.9	sp|P26447|S10A4_HUMAN	Protein S100-A4 GN=S100A4 PE=1 SV=1	1	14.705	16.0367	16.3538	13.2224	13.4839	4.00331	4.03155	3.72491	3.75317	3.87823	0	0	0	0	1.98956e-05
360	1.6	1.6	1.1	1.1	sp|Q5H9R7|PP6R3_HUMAN	Serine/threonine-protein phosphatase 6 regulatory subunit 3 GN=PPP6R3 PE=1 SV=2	1	9.31526	3.2394	4.7536	18.2543	26.7872	1.69573	2.24902	4.19016	4.74347	3.2196	0	0	0	0	0.0222322
361	1.55	1.55	2	2	sp|Q15084|PDIA6_HUMAN	Protein disulfide-isomerase A6 GN=PDIA6 PE=1 SV=1	1	5.69549	5.1965	4.3632	7.4346	6.2424	2.37754	2.12539	2.89426	2.6421	2.50982	0	0	0	0	0.000627887
362	1.55	1.55	4.9	2.5	sp|Q16630|CPSF6_HUMAN	Cleavage and polyadenylation specificity factor subunit 6 GN=CPSF6 PE=1 SV=2	1	5.54186	7.3799	7.3661	4.1694	4.1616	2.8836	2.8809	2.05984	2.05714	2.47037	0	0	0	0	0.00190337
363	1.54	1.54	5.2	1.6	sp|Q96SI9|STRBP_HUMAN	Spermatid perinuclear RNA-binding protein GN=STRBP PE=1 SV=1	1	7.67688	5.3206	4.7448	12.4208	11.0767	2.41159	2.24635	3.63469	3.46946	2.94052	0	0	0	0	0.00372485
364	1.52	1.52	6.7	6.7	sp|P24522|GA45A_HUMAN	Growth arrest and DNA damage-inducible protein GADD45 alpha GN=GADD45A PE=1 SV=1	1	3.42966	4.302	3.9534	2.9753	2.7342	2.10501	1.98309	1.57304	1.45112	1.77806	0	0	0	0	0.00149188
365	1.49	1.49	3.4	1.3	sp|P33991|MCM4_HUMAN	DNA replication licensing factor MCM4 GN=MCM4 PE=1 SV=5	1	6.42219	6.2105	4.1998	9.8206	6.6411	2.63471	2.07032	3.29581	2.73142	2.68307	0	0	0	0	0.00174874
366	1.47	15.87	25.9	21.8	sp|Q05639|EF1A2_HUMAN	Elongation factor 1-alpha 2 GN=EEF1A2 PE=1 SV=1	13	3.72798	6.0719	4.1115	3.3802	2.2889	2.60215	2.03966	1.75711	1.19465	1.89839	0	0	0	0	0.00746484
367	1.44	1.44	2.7	2.7	sp|Q8NFI4|F10A5_HUMAN	Putative protein FAM10A5 GN=ST13P5 PE=5 SV=1	1	3.14363	2.0605	4.2687	2.3151	4.7961	1.04299	2.0938	1.21107	2.26186	1.65243	0	0	0	0	0.0125829
368	1.43	1.43	10	2.8	sp|Q06323|PSME1_HUMAN	Proteasome activator complex subunit 1 GN=PSME1 PE=1 SV=1	1	18.1253	11.2532	9.9945	32.8706	29.1939	3.49226	3.32113	5.03873	4.8676	4.17993	0	0	0	0	0.00262648
369	1.42	1.42	7.7	3	sp|Q9Y512|SAM50_HUMAN	Sorting and assembly machinery component 50 homolog GN=SAMM50 PE=1 SV=3	1	11.8947	1.3651	1.4664	100	100	0.449007	0.552279	6.64386	6.64386	3.57225	0	0	0	0	0.137422
370	1.41	1.41	1.7	0.8	sp|Q16531|DDB1_HUMAN	DNA damage-binding protein 1 GN=DDB1 PE=1 SV=1	1	2.12382	3.548	2.4147	1.868	1.2713	1.82701	1.27184	0.901494	0.346305	1.08666	0	0	0	0	0.039829
